# Supplementary material for: Cardiac cystic echinococcosis—A systematic review and analysis of the literature
Source: PLoS Negl Trop Dis. 2024 May 30;18(5):e0012183. doi: 10.1371/journal.pntd.0012183 (PMC11139302; doi:10.1371/journal.pntd.0012183)
Supplement: S1 Table — (XLSX) [file pntd.0012183.s002.xlsx]

## Sheet: Mastertable full
Reference No. 2018	Year	First author	Journal	Inclusion / exclusion of article	If exclusion, reason for exclusion	comment	language	Number of cardiac CE cases	Running patient No.	Patient's age (years)	Patient's gender	Patient's country of origin/residence	Serology	Eosinophilia present	ECG data available	ECG normal / abnormal	if abnormal, specify ECG findings	Transthoracal echocardiography performed	Trans-esophageal echocardiography performed	Cardiac CT performed	Cardiac MRI performed	Coronary angiography / heart catheter performed	Cardiac affection	in case of extracardiac CE with 2ndary compression of the heart: location of cyst	Cardiac Cyst stage	Cardiac cyst size (cm)	Cardiac cyst anatomical LOCALISATION	Evidence of cardiac cyst perforation	if evidence of cardiac cyst perforation, ROUTE of perforation	Primarily involved anatomical STRUCTURE	Presence of extracardiac cysts	Localisation of extracardiac cysts	Extracardiac cyst stage	History of past surgery of extracardiac cysts	in case of past surgery of extracardiac cysts: location of resected cyst	in case of past surgery of extracardiac cysts: Δt (years) since surgery	Cardiac cyst(s) symptomatic / asymptomatic	Dyspnoea	NYHA-classification	Chest pain	Angina pectoris	Palpitations	Arrhythmias	Other symptoms	Pulmonary embolism	Aortic embolism	Cebral embolism / infarction	Myocardial infarction	Peripheral / visceral embolism
Reference										Epidemiology			Diagnostics										Anatomy								Extracardiac CE						Symptoms								Cardiac CE related complications
	Year	First author	Journal	Inclusion / exclusion of article	If exclusion, reason for exclusion	comment	language	Number of cardiac CE cases reported in the referene	Running patient No.	Patient's age (years)	Patient's gender	Patient's country of origin/residence	Serology	Eosinophilia present	ECG data available	ECG normal / abnormal	if abnormal, specify ECG findings	Transthoracal echocardiography performed	Trans-esophageal echocardiography performed	Cardiac CT performed	Cardiac MRI performed	Coronary angiography / heart catheter performed	Cardiac affection	in case of extracardiac CE with 2ndary compression of the heart: location of cyst	Cardiac Cyst stage	Cardiac cyst size (cm)	Cardiac cyst anatomical LOCALISATION	Evidence of cardiac cyst perforation	if evidence of cardiac cyst perforation, ROUTE of perforation	Primarily involved anatomical STRUCTURE	Presence of extracardiac cysts	Localisation of extracardiac cysts	Extracardiac cyst stage	History of past surgery of extracardiac cysts	in case of past surgery of extracardiac cysts: location of resected cyst	in case of past surgery of extracardiac cysts: Δt (years) since surgery	Cardiac cyst(s) symptomatic / asymptomatic	Dyspnoea	NYHA-classification	Chest pain	Angina pectoris	Palpitations	Arrhythmias	Other symptoms	Pulmonary embolism	Aortic embolism	Cebral embolism / infarction	Myocardial infarction	Peripheral / visceral embolism
Legend		e.g. Smith A	e.g. NEJM	1= inclusion	1= article not related to cardiac CE					XX	1= male	specify (e.g. Turkey)	1= negative	1= no	1= no	1= normal ECG	if abnormal,	1= no	1= no	1= no	1= no	1= no	1= unilocular cardiac CE	1= mediastinum	1= WHO CE1	X	1= left ventricle	1= yes	1= perforation into ventricular cavity	1= intramyocardial	1= yes	1= liver	1= WHO CE1	1= yes	1= liver	XX	1= symtomatic	1= no	1= NYHA I	1= no	1= no	1= no	1= no	specify / list	1= no	1= no	1= no	1= no	1= no
				2= exclusion	2= article not related to CE						2= female		2= positive	2= yes	2= yes	2= abnormal ECG	specify / list	2= yes	2= yes	2= yes	2= yes	2= yes	2= multilocular cardiac CE	2= lung	2= WHO CE2		2= right ventricle	2= no	2= perforation into pericardial cavity / sack	2= intramyocardial-subpericardial	2= no	2= lung	2= WHO CE2	2= no	2= lung		2= asymptomatic	2= yes	2= NYHA II	2= yes	2= yes	2= yes	2= yes		2= yes	2= yes	2= yes	2= yes	2= yes
					3= review article												abnormalies						3= extracardiac CE with	3= liver	3= WHO CE3A		3= left atrium			3= intramyocardial-subendocardial			3= WHO CE3A						3= NYHA III
					4= *other language, specify language					999= no data	9= no data	9= no data	9= no data	9= no data	9= no data	9= no data		9= no data	9= no data	9= no data	9= no data	9= no data	2ndary compression of the heart		4= WHO CE3B		4= right atrium			4= free floating in cardiac cavity		if other location	4= WHO CE3B		if other location				4= NYHA IV
					5= article provided insufficient data																			9= no data	5= WHO CE4	999= no data	5= septum	9= unclear		5= adherent to visceral pericardium (=epicardium)		specify	5= WHO CE4		specify
					6= article related to E. alveolaris/AE																		9= no data		6= WHO CE5		6= apex			6= adherent to parietal pericardium		if multiple list	6= WHO CE5		if multiple, list
					7= veterinary publication									Bem: ab 500 Absolutwert positiv																7= free floating in pericardial cavity/sack
					8= letter, comment etc.																		NOTE:	if other location	9= no data		9= no data			8= pulmonary artery
					9= article not obtainable																		multilocular means more	specify						9= no data	9= no data	9= no data	9= no data	9= no data	9= no data	99= no data	9= no data	9= no data	9= no data	9= no data	9= no data	9= no data	9= no data	9= no data
					if other reason, specify NOTE: * eligible languages are English, French, German, Italian, and Spanish. Articles in other languages are excluded. If the original article is not obtainable but the abstract contains data on anatomy, treatment approach or therapeutic outcome, the publication and stated data will be included.																		than one cyst location		If multiple cysts:	If multiple cysts:	If multilocular: list all locations
																							and not multiple daughter		list cyst stages separated	list sizes of cysts	separated by semicolons			If multilocular: list all affected structures
																							cysts within a cyst (=CE3)		separated by	separated by	If in doubt describe localisation			separated by semicolons			if multiple, list
																									semicolons	semicolons
																														If in doubt describe affected structures
	2018	Kohlmaier B	Pediatr Infect Dis J.	1				1	1	16	2	Romania	2	9	9			2	9	2	2	1	1		2	3.3 (biggest)	6 (apex of the right ventricule)	2		9	1	2	1	2			1	2	9	1	1	1	1		2	1	1	1	1
	2018	Svrckova P	Pract Neurol.	1				1	2	30	1	Yemen	9	9	9			9	9	2, aber von Thorax und Abdomen	9	9	1		9	999	1	2		1	1	brain	9	2			9	9	9	9	9	9	9		1	1	1	1	1
	2018	Epçaçan S	Cardiol Young	1				1	3	8	2	9	2	9	2	2	normal sinus rhythm with normal axis and T inversion in I, aVL, V5-6	2	9	2	9	9	1		9	4.7 x 4.0 (echo) bzw. 5.3 x 4.3 (CT)	1	2		9	2			2			1	9	9	2	9	9	9		1	1	1	1	1
	2018	Fenniras S	Int J Infect Dis.	1				1	4	26	1	9	2	1	2	2	non-persistent ST segment elevation in leads, D II, D III, AVF, DI, AVL, V7-8-9 and ST segment depression in leads V1 through V4	2	9	9	2	9	1		3	4.8 x 4.9	5	2		1 (middle part of interventricular septum)	2			2			1	1		2	9	1	1	asthenia, apyrexia, hemiparesie	1	1	2	1	2
	2018	Bouassida I	Rev Pneumol Clin.	1				1	5	21	1	Romania	9	1	9			2	1	1	2	1	2 (kystes mediastinique, toutes les kystes étaient intrapéricardique => wahrscheinlich perikardiale Zysten?!)		9	999	pericardium or mediastinum	2		1, 9 (5, 6 or 7)	2			2			1	2	9	2	1	1	1	perte de poids de 8kg, sueurs nocturnes	1	1	1	1	1
	2018	Moghul D	BMC Med Imaging.	1				2	6	20	1	Afghanistan	9	9	9			9	9	1	9	9	1		9	3.6 x 3.9 x 3.5	1	2		1	1	lung, liver	9, 3 (water lily sign)	2			1	2	9	1	1	1	1	cough	1	1	1	1	1
									7	28	1	Afghanistan	9	9	9			9	9	1	9	9	1		9	6.5 x 5.7 x 5	6	2		1	1	lung	9	2			1	2	9	1	1	1	1	cough	1	1	1	1	1
	2018	Marcos-Garcés V	Heart Lung Circ.	2	2
	2018	Rossetti E	Arch Argent Pediatr.	1				1	8	15	1	Argentina	1	1	9			2	9	9	9	9	1		9	3	1	1	1	1	1	spleen	9	2			2	1	1	1	1	1	1		1	1	1	1	2
	2018	Wadhawa V	Interact Cardiovasc Thorac Surg.	1				10	9	17	2	9	2	9	9			2	9	9 (CT or MRI)	9 (CT or MRI)	9	1		9	8 x 5	1	2		1	2= no			2			1	2	2	1	9	1	1	fatigue	1	1	1	1	1
									10	55	1	9	1	9	1			2	9	9	9	9	1		9	6 x 4	1	1	9	1	1	kidney	9	2			1	2	3	1	9	1	1	fatigue	1	1	1	1	1
									11	37	1	9	2	9	2	2	multiple ventricular premature contractions	2	9	9	9	9	2		9	5 x 4, 3 x 2, 4 x 2	1, 3, 5	2		1	2			2			1	1	1	2	9	9	9		1	1	1	1	1
									12	32	2	9	1	9	1			2	9	9	9	9	1		9	6 x 5	1	2		1	2			2			2	1		1	1	1	1		1	1	1	1	1
									13	26	1	9	2	9	1			2	9	9	9	9	2		9	5 x 4, 3 x 2, 4 x 2	LV apex	2		1	1	lung	9	2			1	2	2	1	1	1	1	fatigue	1	1	1	1	1
									14	36	1	9	1	9	1			2	9	9	9	9	9		9	10 x 6, 4 x 3	pericardial cyst	2		9 (5, 6 oder 7)	2			2			1	2	2	1	1	1	1		1	1	1	1	1
									15	41	2	9	2	9	1			2	9	9	9	9	1		9	4 x 5	2	2		1	2			2			1	2	2	2	9	1	1	cough	1	1	1	1	1
									16	28	1	9	1	9	1			2	9	9	9	9	3	anterior mediastinum, left lateral pericardium	9	12 x 11 x 10, 7 x 6 x 5.3	adherent to the left ventricle, pericardium, superior vena cava	2		invasive pericardial cysts, LV posterolateral wall	2			2			1	2	2	2	9	1	1	fatigue	1	1	1	1	1
									17	55	1	9	2	9	2	2	multiple ventricular premature contractions	2	9	9	9	9	1		9	9 x 6	1	1	9	1	2			2			1	2	3	2	9	1	1	fatigue	1	1	1	1	1
									18	32	2	9	1	9	1			2	9	2	9	9	1		9	5 x 4	5	2		1	2			2			1	2	2	2	9	1	1	fatigue	1	1	1	1	1
	2018	Narayanapillai J	Heart Asia.	2	2
	2018	Mrabet FZ	Case Rep Radiol.	2	1
	2018	Bansal N	Indian J Gastroenterol.	2	6
	2018	Modani S	BMJ Case Rep.	1				1	19	57	1	9	9	9	2	2	T wave inversion in leads V1-3	2	9	9	2	9	1		9	4 x 4.5	5	2		1	2			2			1	1		2	9	1	1		1	1	1	1	1
	2018	Vazhev ZG	Folia Med (Plovdiv).	1				1	20	18	2	9	2	9	2	2	TST depression in leads I-III, V3-6	2	9	2	9	9	1		9	6.3 x 5.3	1	2		1	2			2			1	1		2	9	2	1	subfebrility	1	1	1	1	1
	2018	Mezgar Z	Case Rep Pulmonol.	2	1
	2018	Uygur B	J Clin Ultrasound.	1				1	21	48	2	9	9	9	2	2	T wave inversion in inferior and precordial leads	2	9	2 (thoracoabdominal CT)	2	1	1		9	3.7 x 3.1 x 4.4; 3.9 x 2.9 x 4.4	1 (extending to pericardium)	2		1 (Zysten dehnen sich aber richtung Perikard und LV aus)	2			2			1	1		2	9 (atypical chest pain)	1	1		1	1	1	1	1
	2018	Tekin AF	Radiol Case Rep.	1				1	22	42	2	9	9	9	2	2	ST elevations in leads aVL, V4-6	2	9	2	2	2	1		9	6.3 x 6.2	1	2		1	1	2 in liver, 1 in spleen	9	2			1	1		2	2	1	1		1	1	1	1	1
	2018	Oraha AY	Ann Med Surg (Lond).	1				4	23	23	1	9	9	9	9			2	9	2	9	9	2		9	999	1, ascending aorta	2		1, ascending aorta	2			2			1	1		2	9	1	1	nausea and vomiting for 3 month, increasing fever, attacks of dizziness, strider	1	1	1	1	1
									24	14	1	9	9	9	9			2	9	9	9	9	1		9	999	2	2		1 (bulging from RV wall)	2			2			1	1		1	1	2	1		1	1	1	1	1
									25	42	2	9	9	9	9			2	9	9	9	9	1		9	999	6 (apex)	2		9	1	lung	9	2			1	2	9	2	9	2	1		1	1	1	1	1
									26	20	2	9	9	9	9			2	9	2	9	9	9		9	999	9	9		9	1	liver, lung, spleen	9	2			9	9	9	9	9	9	9		1	1	1	1	1
	2018	Bakkali A	Ann Cardiol Angeiol (Paris).	2	5	Kollektiv von 15 Patienten
	2018	Sabbagh A	HLA.	2	1	role of HLA-G in parasitic diseases
	2018	Atayi Z	Patology International	2	7
	2018	Huerta-Obando AV	Rev Peru Med Exp Salud Publica	1				1	27	10	2	Peru	2	1 (Eosinophils 3.4% of 8610 leucos = 292.74)	2	2	QRS 120ms (verlängert, QRS-Achse +120°, atrioventrikuläre Dissoziation, kompletter atrioventrikulärer Block 3. Grades	2	1	2	1	1	1		9	6.6 x 4.7 x 4.6 (TTE), 7.2 x 5 (CT), 5 x 5 (OP)	5	2		1	1	liver	9	2			1	2	9	2	9	2	1	Kopfschmerzen	1	1	1	1	1
	2018	Warraich HJ	Circ Heart Fail	1				1	28	47	1	9	9	9	2	1		2	9	2	2	9	1		9	5 x 5 x 4.7	5	2		1	2			2			1	1		1	1	1	1	exertional syncope due to cavity obliteration of the RV from the mass	1	1	1	1	1
	2018	Mestrovic T	Interact Cardiovasc Thorac Surg	2	8
	2018	Agnino A	Interact Cardiovasc Thorac Surg	1				1	29	50	1	9	9	9	9			2	9	2	2	9	1		3, 4 or 5	6.5 x 4.5 x 5.5	1	2		1	2			2			2	1		1	1	1	1		1	1	1	1	1
	2018	Sadashiva N	World Neurosurg	2	1
	2018	Yılmaz R	Clin Imaging	1				7	30	74	9	9	9	9	9			2	9	9 (in 3/7 patients)	2	9	1		9	6.1 x 4.7 x 5.7	3	2		9 (exophytic)	2			2			9	9	9	9	9	9	9		1	1	1	1	1
									31	24	9	9	9	9	9			2	9	9 (in 3/7 patients)	2	9	1		9	4.1 x 2.9 x 2.9	1	2		1	2			2			9	9	9	9	9	9	9		1	1	1	1	1
									32	14	9	9	9	9	9			2	9	9 (in 3/7 patients)	2	9	1		9	5.6 x 4.4 x 4.9	5	2		1	2			2			9	9	9	9	9	9	9		1	1	1	1	1
									33	27	9	9	9	9	9			2	9	9 (in 3/7 patients)	2	9	1		9	6.6 x 5.4 x 3.9	1	2		1	2			2			9	9	9	9	9	9	9		1	1	1	1	1
									34	15	9	9	9	9	9			2	9	9 (in 3/7 patients)	2	9	1		9	5.1 x 4.3 x 4.7	5	2		1	2			2			9	9	9	9	9	9	9		1	1	1	1	1
									35	35	9	9	9	9	9			2	9	9 (in 3/7 patients)	2	9	2		9	5.6 x 7 x 10	3	2		9 (exophytic)	2			2			9	9	9	9	9	9	9		1	1	1	1	1
									36	53	9	9	9	9	9			2	9	9 (in 3/7 patients)	2	9	2		9	2.8 x 4.1 x 3	1	2		1	2			2			9	9	9	9	9	9	9		1	1	1	1	1
	2018	Emam Hadi MA	Emerg (Tehran)	2	1
	2018	Ravis E	Eur J Cardiothorac Surg	2	1	pulmonary embolism (liver cyst)
	2018	Zhao Q	Medicine (Baltimore)	2	1
	2018	Levent F	Postepy Kardiol Interwencyjnej	1				1	37	55	2	9	2	9	9			2	9	2	2	2	1		9	999	1	2		1	1	liver	9	2			1	1		2	2 (stable angina pectoris)	1	1		1	1	1	1	1
	2018	Azad S	World J Pediatr Congenit Heart Surg	2	2
	2017	Kohansal MH	Acta Trop	2	1
	2017	Nikmanesh B	Exp. Parasitol.	2	1
	2017	Sanaei Dashti A	J Parasit Dis.	2	5	2/57 children with cardiac CE, but we don't have much data about those two
	2017	Giti R	Acta Med Iran.	2	2	hydratid disease als eine von vielen möglichen Diagnosen
	2017	Noaman H	Angiology	2	5	Daten der 19 Patienten nicht einzeln aufgeführt
	2017	Çakir M	J Pediatr Neurosci.	2	1
	2017	Kahyaoğlu M	J Tehran Heart Cent.	2	1
	2017	Travin N	Multimed Man Cardiothorac Surg.	2	5	no patient data
	2017	Kara SS	Cardiol Young.	1				1	38	5	1	9	2 (hydratid cyst serology was 1/640)	2 (eosinophils: 42%)	2	2	negative T waves in leads V5-6, II, III, aVF	2	9	2	9	9	1		9	2.3 x 2.9	1	2		1	1	lung, mediastinum, liver	9	2			1	1	1	2	9	1	1	cough	1	1	1	1	1
	2017	Tanyeli O	Cardiovasc J Afr.	2	5	Daten der 12 Patienten nicht einzeln aufgeführt
	2017	Aala F	J Mycol Med.	2	1
	2017	L'aarje A	J Cardiol Cases.	1				1	39	24	1	9	2	2	2	2	sinus tachycardia, right axis deviation, right bundle branch block without ST segment or T wave abnomralities	2	9	2	9	9	1		9	5.6 x 5	2	2		1 (free wall of the RV, compressing the right cavities, causing RV outflow obstruction and tricuspid regurgitation stage II	2			2			1	1	1	1	9	2	1	syncope, fever, decline in general health, epigastric pain, nausea, vomiting	1	1	1	1	1
	2017	Padmanabhan TNC	Eur. Heart J.	1				1	40	45	1	India	2	9	9			2	9	9	2	9	1		2	999	2 (large cystiv mass in the RV, attached to the IVS)	2		1	2			2			9 (hypertension follow up)	9	9	9	9	9	9		1	1	1	1	1
	2017	Gurzu S	Korean J Parasitol.	1		case 1 has hip joint echinococcosis		1	41	52	1	Romania	9	9	2	1		9	9	9	9	9	1		9	5 x 3 x 2	1	2		1	2			2			9	9	9	9	9	9	9		1	1	1	1	1
	2017	Kastengren M	Ann Thorac Surg.	1				1	42	35	1	9	2	9	9			2	9	9	2	9	1		9	3 x 3	5	1	1 (Ann, weil steht, dass diese Ruptur Lungenzysten hätte verursachen können)	1	1	lung	9	2			1	1	1	2 (right chest pain)	9	1	1		1	1	1	1	1
	2017	Mantini C	Circ J.	1				1	43	25	2	9	2	2	9			2	9	2	2	9	1		9	3 x 2.8	1	2		1	2			2			1	2	9	2	9	1	1	fever	1	1	1	1	1
	2017	Şahpaz A	Balkan Med J.	2	1
	2017	Nunes MC	Heart.	2	3	article about cardiac manifestations of parasitic diseases, no patient data
	2017	Gunay N	Korean Circ J.	1				1	44	25	1	9	9	9	2	1		2	9	2	2	9	1		9	7 x 5.4 (CT), 6.5 x 5.5 (TTE)	5	2		1	2			2			1	1	1	2	9 (atypical chest pain)	1	1		1	1	1	1	1
	2017	Zalaquett E	Radiographics.	2	3	article about imaging of hydratid disease, no patient data
	2017	Ben Khalfallah A	Ann Cardiol Angeiol (Paris).	1				1	45	32	1	9 (rural area)	1	1	2	2	troubles de la repolarisation de type ischémie sous-épicardique dans le territoire antérolatéral	2	2	2	2	2	9 (TTE, TOE: kyste para-cardiaque G; CT: intramyokardial VG, MRI: intra-perikardial)		9	999	9	2		9	2			2			1	1	1	2	2 (dls précordiales d'effort)	1	1		1	1	1	1	1
	2017	Bogdanovic A	Asian J Surg.	1				1	46	47	1	9 (farmer)	1	2 (eosinophils 63%)	2	2	negative T waves in the inferior and lateral leads	2	9	2	9	9	1		9	5.5 x 6.6	pericardial	2		6	2			2			1	2	9 (severe exertional dyspnea)	2	9	1	1	fatige, vomiting, dry cough	1	1	1	1	1
	2017	Carmona P	J Cardiothorac Vasc Anesth	1				1	47	21	1	Romania	9	9	9	9		2	9	9	9	9	2		9	999	5 (multiple cysts), 1 (multiple cysts, larger cyst attached to the diaphragmatic pericardium)	2		1, 5	2	history of pleuropulmonary hydratid cysts	9	2			1	1		1	1	1	1	neurologic symptoms (temoprary loss of memory, multiple episodes of seizure)	1	1	1	1	1
	2017	Kim E	Medicine (Baltimore).	2	2																										2	history of a pulmonary right lung mass treated with Albendazole 4 years before diagnosis of cardiac cyst		2 (only Albendazole treatment)			1	1		1	1	2	1	decreased exercice tolerance	1	1	1	1	1
	2017	Tefera E	Glob Cardiol Sci Pract.	1				1	48	9	2	9	9	9	2	1		2	9	9	9	9	1		9	3.8 x 3.4	5	2		1	2			2
	2017	Patel J	BMJ Case Rep.	2	1
	2017	Seth HS	Braz J Cardiovasc Surg.	1				1	49	38	2	9	2	1 (normal hematology)	2	2	T-wave inversion in V2, V3, V4, and V6.	2	9	9	2	9	1		9	2 x 1.8	6 (steht Apex)	2		1	1	lung (right lower lobe)	9	2			1	2	9	2	1	1	1	hemoptysis, low grade fever	9 (pulmonary cyst, aber man weiss nicht was zuerst war)	1	1	1	1
	2017	Gencheva DG	Folia Med (Plovdiv).	1				1	50	77	9	9 (farmer)	2	1	2	9		2	2	1 (planned, but not performed due to technical issues)	9	9	1		3 (water lily sign = CE3a)	3.51 x 3.14	3	1 (im Verlauf)	9	3??? (mobile pedunculated formation attached to left atrium)	2			2			9	9	9	9	9	9	9	fever, loss of appetite, fatigue (endocarditis)	1	1	1	1	1
	2017	Mesrati MA	Ann Cardiol Angeiol (Paris).	2	5	article about autopsies of people with cardiovascular death
	2017	Blanco M	Ann Thorac Surg.	1				1	51	65	2	9	2	9	9	1		2	9	2	2	9	1		5 or 6 (inactive cyst)	13 x 8 x 6	pericardial (starting in the right atrium, extending along the right ventricule)	2		9	2			2			1	2	9	1	1	1	1	fever, orthopnoe	1	1	1	1	1
	2017	Yasim A	Heart Lung Circ.	1				25	52	34	1	9	2	1 (0.4%)	2	1		2	9	2	9	1	1		9	999	1 (LV apex)	9	9	1 (extracavitary)	1	lung	9	2			1	2	9	1	1	2	1		1	1	1	1	1
									53	56	1	9	2	1 (1.9%)	2	2	extensive negative T waves	2	9	2	9	2	1		9	999	2	9	9	1 (extracavitary)	1	liver (surgery before cardiac CE surgery)	9	1	liver	0.3333333 (4month)	1	2	9	2	9	1	1		1	1	1	1	1
									54	34	1	9	1	1 (4.7%)	2	1		2	9	2	9	1	1		9	999	2	9	9	3 (intracavitary)	2			2			1	2	9	1	1	2	1		1	1	1	1	1
									55	22	1	9	2	1 (16% > 6%, aber gemäss Authoren noch normal)	2	1		2	9	2	9	1	1		9	999	2	9	9	3 (intracavitary)	1	lung, brain (brain surgery before cardiac CE surgery)	9	1	brain	0.3333333 (4month)	1	1		2	9	1	1		1	1	1	1	1
									56	39	1	9	2	1 (3.4%)	2	2	V1-3 negative T waves	2	9	2	9	1	1		9	999	5	9	9	3 (intracavitary)	1	lung	9	2			1	1		1	1	1	1	fatigue	1	1	1	1	1
									57	16	1	9	2	1 (2.7%)	2	1		2	9	2	9	1	1		9	999	1 (LV apex)	9	9	1 (extracavitary)	1	liver	9	2			1	1		1	1	1	1	left side pain	1	1	1	1	1
									58	24	1	9	2	1 (0.7%)	2	2	non-specific ST changes	2	9	2	9	1	2		9	999	1, 3	9	9	1 (extracavitary)	2			2			1	1		2	9	1	1		1	1	1	1	1
									59	31	2	9	2	1 (2%)	2	1		2	9	2	9	1	2		9	999	1, 3, 4	9	9	1 (extracavitary)	2			2			1	2	9	1	1	1	1	left arm pain	1	1	1	1	1
									60	32	1	9	2	2 (67%)	2	2	right bundle branch block	2	9	2	9	1	1		9	999	5	9	9	3 (intracavitary)	2			2			1	2	9	1	1	1	1		1	1	1	1	1
									61	32	2	9	1	1 (0.2%)	2	2	D1, AVL negative T waves	2	9	2	9	1	1		9	999	1	9	9	1 (extracavitary)	2			2			1	2	9	1	1	1	1		1	1	1	1	1
									62	75	2	9	2	1 (3.7%)	2	1		2	9	2	9	2	1		9	999	1 (LV apex)	9	9	1 (extracavitary)	2			2			1	2	9	1	1	1	1		1	1	1	1	1
									63	15	1	9	2	1 (5%)	2	2	D1-2 negative T waves	2	9	2	9	1	1		9	999	5	9	9	3 (intracavitary)	2			2			1	2	9	2	9	1	1		1	1	1	1	1
									64	46	2	9	2	1 (2.2%)	2	1		2	9	2	9	2	1		9	999	mitral valve posterior anulus	9	9	3 (intracavitary)	2			2			1	2	9	1	1	1	1		1	1	1	1	1
									65	22	2	9	2	1 (2%)	2	2	V4-5 negative T waves	2	9	2	9	1	1		9	999	interatrial septum	9	9	3 (intracavitary)	2			2			1	2	9	1	1	1	1		1	1	1	1	1
									66	34	1	9	2	1 (1.2%)	2	1		2	9	2	9	1	1		9	999	1	9	9	1 (extracavitary)	1	liver (surgery before cardiac CE surgery)	9	1	liver	1	1	1		1	1	2	1	fatigue	1	1	1	1	1
									67	44	2	9	2	1 (0.8%)	2	1		2	9	2	9	1 (f>45y)	1		9	999	2	9	9	3 (intracavitary)	2			2			1	2	9	2	9	1	1		1	1	1	1	1
									68	24	1	9	2	1 (3.1%)	2	2	non-specific ST changes	2	9	2	9	1	1		9	999	1	9	9	1 (extracavitary)	1	lung	9	2			1	2	9	1	1	1	1		1	1	1	1	1
									69	40	1	9	2	1 (2.9%)	2	2	non-specific ST changes	2	9	2	9	1 (m>40y)	1		9	999	interatrial septum	9	9	3 (intracavitary)	2			2			1	2	9	1	1	2	1		1	1	1	1	1
									70	28	1	9	2	1 (1.1%)	2	1		2	9	2	9	1	1		9	999	4 (intracavity)	9	9	3 (intracavitary)	1	liver (surgery before cardiac CE surgery)	9	1	liver	2	1	1		2	9	2	1		1	1	1	1	1
									71	38	2	9	2	1 (0.6%)	2	1		2	9	2	9	1	1		9	999	1	9	9	1 (extracavitary)	2			2			1	1		2	9	1	1		1	1	1	1	1
									72	36	1	9	2	1 (2.8%)	2	2	D2, AVR, AVL negative T waves	2	9	2	9	1	1		9	999	4 (intracavity)	9	9	3 (intracavitary)	1	lung	9	2			1	2	9	1	1	2	1		1	1	1	1	1
									73	30	2	9	2	1 (4.3%)	2	2	AVF, V5-6 negative T waves	2	9	2	9	1	2		9	999	1 (lateral and apex)	9	9	1 (extracavitary)	2			2			1	2	9	1	1	1	1		1	1	1	1	1
									74	24	1	9	2	1 (2.8%)	2	2	non-specific ST changes	2	9	2	9	1	1		9	999	1	9	9	1 (extracavitary)	2			2			1	2	9	1	1	1	1		1	1	1	1	1
									75	29	2	9	2	1 (2.7%)	2	1		2	9	2	9	1	1		9	999	1	9	9	1 (extracavitary)	2			2			1	2	9	1	1	2	1		1	1	1	1	1
									76	31	2	9	2	1 (1.1%)	2	1		2	9	2	9	1	1		9	999	1	9	9	1 (extracavitary)	2			2			1	2	9	1	1	1	1		1	1	1	1	1
	2017	Beedkar A	J Assoc Physicians India.	1				1	77	45	2	9	9	9	2	2	sinus tachycardia, right axis deviation	2	2 (intraoperative)	2	1	2	1		9	9.5 x 6 (TTE), 10.3 x 7.0 x 6.3 (CT)	2, 4, (RV extending into RA and inferior vena cava)	9	9	1	1	spleen	9	2			1	1		2	9	1	1	dry cough	1	1	1	1	1
	2017	Abad-Torrent A	J Clin Anesth.	2	1
	2017	Kobryń K	BMC Surg.	2	1
	2017	Kocabay G	Echocardiography.	1				1	78	51	1	9	2	1 (blood tests normal)	2	1		2	1	2	1	1	1		9	999	1	9	9	1	2			2			2	1		1	1	1	1		1	1	1	1	1
	2017	Sabzi F	Iran J Parasitol.	2	1	right atrial clot (emboli)
	2017	Kothari J	J Saudi Heart Assoc.	1				1	79	28	1	9	9	9	2	1		2	1	2	1	1	2		9	9.2 x 9.6 (Echo), 12 x 11 x 10 (CT)	pericardial	9	9	9 (5, 6 oder 7)	1	anterior mediastinum	9	2			1	1		2	1	1	1		1	1	1	1	1
	2016	Pawar PA	J Assoc Physicians India.	2	10	gleicher Artikel wie 64
	2016	Prati G	J Cardiovasc Med (Hagerstown).	1				1	80	21	1	9	9	9	9			2	2	2	2	1	1		9	999	1	9	9	3	1	liver, signs of splenic embolism	9	2			1	1	1	1	1	1	1	fever, right hemiparesis, aphasia, impaired level of consciousness (might be explained due to ruptured mycotic cerebral aneurysm)	1	1	2	1	1
	2016	Shojaei E	Iran J Public Health.	1				1	81	75	1	Iran	2	9	2	1		2	1	1	2	1	1		9	3.9 x 3.8	1	9	9	1	1	liver	9	2			1	2	9	1	1	1	1		1	1	1	1	1
	2016	Carità P	Int J Cardiol.	1				1	82	40	9	Peru	9	9	2	2	Q waves and negative T waves in inferior leads	2	1	2	2	1	2 (steht multiloculated)		2 (in follow up 3)	999	1	2		1	2			2			2	1		1	1	1	1		1	1	1	1	1
	2016	Aghajani H	J Tehran Heart Cent.	1				1	83	45	2	9	9	9	2	1		2	1	2	2	2	1		9	4.7 x 2.5 (TTE), 5.2 (CT angiography)	1	2		1	2			2			1	2	9 (mild exertional dyspnoe)	2	9 (atypical chest pain)	1	1		1	1	1	1	1
	2016	Xiong F	J Clin Ultrasound.	1				1	84	44	1	9 (no history of living in emdemic regions)	9	9	2	2	ST elevation and negative T waves in inferior leads	2	1	2	1	2	2 (steht multiloculated)		9	5.1 x 3.9	2 (RVOT)	2		1	2			2			1	2	9	2	2	2	1		1	1	1	1	1
	2016	Mirijello A	J Emerg Med.	1				1	85	23	1	9 (shepherd)	2	9	2	2	at diagnosis: sinus tachicardia, ST segment elevation in leads V2-3, T wave inversion in leads V2-4 (author: ST-elevation typical for Kounis syndrome, T wave inversion typical for hydatidosis of the inverentricular septum);;;;;;; during hospitalisation: normalization of ST segment. T wave inversion in leads V2-6	2	1	2	2	1	1		9	5.1 x 4.3 (TTE), 4.5 (CT), 5 x 4 (MRI)	5	2 (perforation of the hepatic cyst)		1	1	liver (ruptured -> Kounis syndrome)	9	2			9	1		1	1	1	1	loss of counciousness, abdominal pain, diffuse skin rash with facial edema most likely related to rupture of liver cyst	1	1	1	1	1
	2016	Singh A	Echocardiography.	1				1	86	46	2	India	9	9	2	1		2	2	2	1	1	1		9	3 x 1.8 (TTE), 4.6 x 3.6 with 3.0 x 2.4 nonhomogenous contents (TEE)	2 (RVOT)	1 (contained rupture: rupture of the outer layers with intact inner layer)	contained rupture into the right cavity	3	2			2			1	2	3	1	1	1	1		1	1	1	1	1
	2016	Kahlfuß S	Heart.	2	3	no patient data
	2016	Yaman M	Indian Heart J.	1				1	87	33	2	9	2	2	2	1, 2	before cesarian section: normal, during: ventricular tachycardia and cardiac arrest -> CPR, after: cardiac arrest -> death	2	1	2	1	1	1		9	2.8 x 3.6	5 (cyst in EVS elongating into LVOT)	2		1	2			2			2	1		1	1	1	1		1	1	1	1	1
	2016	Roy PM	Innovations (Phila).	2	2
	2016	Celik M	Echocardiography.	1				1	88	23	1	9	9	9	2	2	t wave inversion in leads DIII-aVF	2	2	2	2	9	1		9	4.1 x 3.2	2	2		1	2			2			1	2	9 (exertional dyspnoe)	1	1	1	1		1	1	1	1	1
	2016	Sharma P	Asian Cardiovasc Thorac Ann.	1				1	89	55	1	9	9	9	2	2	ST elevations in leads II, III, aVF and Q-waves in leads III and aVF	2	1	9	2	2	1		9	3.5 x 2.3 (TTE), 3.2 x 5.3 x 6.3 (MRI)	1	1	into pericardial cavity	1	2			2			1	1		9 (chest discomfort)	1 (presenting as acute coronary syndrom, but only chest discomfort)	1	1	chest discomfort and sweating	1	1	1	1	1
	2016	Martín-Izquierdo M	Cir Cir.	1				1	90	12	1	Romania	2	9	9			2	1	2	2	1	1		9	3 bzw. 2.6 x 1.8 (TTE), 2.6 (MRI), 2.5 x 1.5 (OP)	5 (rechtes IVS)	1	9	1	1	lungs	9	2			1	1		2	9	1	1	Husten mit Expetorationen, manchmal Hämoptyse, Fieber	1	1	1	1	1
	2016	Salamone G	G Chir.	2	1
	2016	Hizem A	J Helminthol.	2	1	molecular genotyping of Echinococcosis granulosus in different locations
	2016	Kahlbau H	Ann Thorac Surg.	2	2
	2016	Sarli B	Tex Heart Inst J.	1				1	91	62	2	9	2	9 (eosinophil to leucocyte ratio 1.9/1, peripheral-blood-smear predominant eosinophils)	1			2	2	2	9	9	1		9	9 x 6	5 (cyst attached to interatrial septum at left atrium)	1 (intraoperative rupture)	9	3	2			2			1	2	9 (severe dyspnoa)	1	1	2	1		9	9	9	9	9
	2016	Demirel M	Turk Kardiyol Dern Ars.	1				1	92	55	2	9 (village)	2	9	2	1		2	1	1	1	1	1		9	999	1	2		1	2			2			1	2	9	1	1	1	1		9	9	9	9	9
	2016	Kunal S	BMJ Case Rep.	2	1
	2016	Khan JK	Eur J Cardiothorac Surg.	1				1	93	57	2	9	9	9	1			2	1	1	1	1	1		9	999	5 (IVS + posterior leaflet of mitral valve)	2		1	2			2			1	2	9	1	1	1	1	fever	1	1	1	1	1
	2016	Shojaeifard M	Iran J Parasitol.	1				1	94	47	2	9	9	9	1			2	2	2	1	2	1		9	4.5 x 2.5	4 (RA with attachment to crista terminalis)	2		9	2			1	lung	2.5	2	1		1	1	1	1		1	1	1	1	1
	2016	Parakh N	Echocardiography.	1				1	95	52	2	9	9	9	2	2	sinus tachycardia	2	1	2	2	1	1		9	10 x 8	5 (obliterating the ventricular cavities with both cavities appearing slit like)	2		1	2			2			1	2	9	1	1	1	1	dizziness	1	1	1	1	1
	2016	Sarkar M	Lung India.	2	1
	2016	Eken H	Medicine (Baltimore).	2	1
	2016	Sağlıcan Y	Turkiye Parazitol Derg.	1				1	96	35	2	9	2	9	1			2	2	1	2	1	1		9	5 bis 6	5	2		1	2			2			1	2	9	1	1	2	1		1	1	1	1	1
	2016	Musleh M	J Surg Case Rep.	1				1	97	33	1	9	2	9	1			2	1	2	1	1	1		9	999	1 (adherent to LV)	2		9 (vermutlich 2)	1	middle mediastinum lateral to the ascending aorta	9	1	right lung	999	1	2	9	1	1	1	1	orthopnea	1	1	1	1	1
	2016	Tong G	Ann Thorac Surg.	2	1
	2016	Aldahmashi M	Can. Respir J	2	1
	2016	Aggeli C	Int J Cardiol.	1				1	98	56	2	9 (hospital in Greece)	9	9	2	2	biphasic waves in lead II, deep Q waves in lead III and T wave inversion in leads III and aVF	2	1	2	2	9	1		9	999	1	2		1	1	liver (segment I)	9	2			2 (cardiac evaluation due to abnormal peroperative ECG)	1		1	1	1	1		1	1	1	1	1
	2015	Chatzidakis E	Surg J (N Y).	1				1	99	27	1	9	9	9	1			9 (steht nur radiological findings)	1	1	1	1	1		9	999	9	2		9	1	multiple cerebral cysts	9	2			2 (only neurological symptoms described)	1		1	1	1	1	left hemiparesis which gradually progressed to quadirpaersis, bilateral hemianopsia, intracranial hypertension syndrome and seizures	1	1	1	1	1
	2015	Şahin ŞT	Acta Cardiol.	1				1	100	22	1	9	9	9	2	2	sinus tachycardia, deep symmetric negative T waves in leads V1-6 and a richt bunlde-branch block	2	1	1	1	1	1		9	999	5 (obliterating RV)	2		1	2			2			1	2	9	1	1	1	1		1	1	1	1	1
	2015	Daş T	Am J Forensic Med Pathol.	1				1	101	31	2	9 (hopsital in Turkey)	9	9	1			1	1 (autopsy findings)	1	1	1	1		9	10 x 10 x 7	6	2		1	1	liver, right kidney	9	2			1	2 (diagnosed as asthma)	9	1	1	1	1		1	1	1	1	1
	2015	Sidler X	Schweiz Arch Tierheilkd.	2	7
	2015	Sabzi F	Indian Heart J.	1				1	102	45	2	9	2	9	2	2	T wave inversion in anterior leads	2	1	1	1	2	1		9	999	1 (LV apex)	1	LV cavity, connecting narrow orifice -> thrombus covered orifice	1	2			2			1	2	9	2	1	1	1		1	1	1	1	1
	2015	Karuppiah S	Indian J Anaesth.	2	8	letter, enthält aber trotzdem einen case report
	2015	Tosya A	Interact Cardiovasc Thorac Surg.	2	1
	2015	Jain N	Clin Diagn Res.	1				1	103	50	2	9	2	1 (eosiniphils 1.2%)	9			2	1	2 (MPCT with capability of coronary angiography)	1	1	1		9	7.8 x 6.9 x 5.8	1	2		1	2			2			1	2	9 (exertional dyspnoea)	1	1	1	1		1	1	1	1	1
	2015	Charfeddine S	J Saudi Heart Assoc.	1				1	104	36	2	Tunisia	2	9	2	2	negative T waves in inferior leads (DII, DIII and aVF)	2	1	2	1	2	1		9	5 x 4.8	1 (related to the atrio-ventricular groove, extending to the left cardiac chambers)	2		2	1	lungs (left), breast (two bilateral cysts), liver (right)	9	2			1	1		2	9 (atypical chest pain)	1	1	lack of appetite	1	1	1	1	1
	2015	Truong U	J Cardiovasc Magn Reson.	2	2
	2015	Ouzzad O	Pan Afr Med J.	2	1
	2015	Dianka MB	Pan Afr Med J.	2	5	article about a girl who was diagnosed with cerebral CE 9 month after surgery for cardiac CE
	2015	Hiremath B	BMJ Case Rep.	2	1
	2015	Bayramov F	Anatol J Cardiol.	1				1	105	35	2	9	2	9	2	2	negative T waves in leads aVL, DI, V1-5	2	2	1	2	1	1		9	2.6 x 4.2 (TTE and TEE), 5 x 4 x 3 (MRI)	5	2		1	2			2			1	1		2	1	1	1	numbness in te left arm, presyncopy	1	1	1	1	1
	2015	Conde MP	Blood Coagul Fibrinolysis.	2	1
	2015	Petik B	J Comput Assist Tomogr.	1				5	106	26	2	9	9	9	9			9	9	2	2	9	1 (steht zwar multiloculated, aber das bezieht sich wahrscheinlich auf die mediastinalen Zysten)		9	999	5	9		1	1	mediastinum	9	2			9	9	9	9	9	9	9		1	1	1	1	1
									107	22	2	9	9	9	9			9	9	2	2	9	1		9	999	1	9		1	2			2			9	9	9	9	9	9	9		2	1	1	1	1
									108	16	2	9	9	9	9			9	9	2	2	9	1		9	999	1	9		1	2			1	LV CE	999	9	9	9	9	9	9	9		1	1	1	1	1
									109	53	2	9	9	9	9			9	9	2	2	9	1		9	999	5	9		1	2			2			9	9	9	9	9	9	9		1	1	1	1	1
									110	75	1	9	9	9	9			9	9	2	2	9	1		9	999	1	9		3 (cyst protruding into the ventricle)	2			2			9	9	9	9	9	9	9		1	1	1	1	1
	2015	Assefa H	Onderstepoort J Vet Res.	2	7	study about the incidence of CE in rodents and humans
	2015	Aksu U	Int J Cardiol.	1				1	111	25	2	9	9	9	2	2	sinus tachycardia, electrical alterations	2	1	2	1	1	1		9	999	2	1	into pericardial cavity	1	2			2			1	2	9	1	1	1	1	collapse due to pericardial effusion	1	1	1	1	1
	2015	Sabzi F	Ann Card Anaesth.	1				1	112	43	1	9	9	9	1			2	1	1	1	1	2		9	999	2, pericardium (multiple cystic legions in pericardial cavity)	1	into pericardial cavity	1, 9	1	liver	9	2			1	2	9	2	9	1	1	low grade fever	1	1	1	1	1
	2015	Jain PK	Ann Card Anaesth.	1				1	113	52	1	9 (hospital in India)	2	9	2	2	T wave inversion in leads DII, DIII, aVF, V1-6	2	2 (during surgery)	2	2	1	1		9	9-10 (TTE), 9 x 8 (CT), 7.8 x 6 x 6.2 (MRI)	5	2		1	2			2			1	2	9	2	2	1	1	recurrent presyncope episodes, syncope	1	1	1	1	1
	2015	Vicente E	Ann Vasc Surg.	2	3
	2015	Şahin İ	Echocardiography.	1				1	114	17	1	9	2	2 (eosinophils 7%)	2	2	wide QRS tachycardia with RBBB pattern and superior axis compatible with ventricular tachycardia	2	1	2	1	1	1		9	3.5 x 6.6	5	2		1	2			2			1	1		1	1	2	1	dizziness	1	1	1	1	1
	2015	Salido L	Imaging.	1				1	115	71	2	9	9	9	9			2	1	1	2	2	1		9	4.5	1	1	into LV	1	9 (vielleicht, da eine Zyste bei OP vor 55J nicht operiert worden ist)			1	lung, but cyst adacent to the pericardium was not operated due to high risk	55	1	1		2	9	1	1		1	1	1	1	1
	2015	Sokouti M	Lung India.	2	1
	2015	Hèla BJ	Libyan J Med.	1				1	116	30	1	9	9	9	9			2	1	2	1	1	1		9	2.9 x 2.7 (TTE), 2.67 (CT)	5	1	into LV	1	2			2			9 (only acute pain of the right lower limb described due to peripheral embolism)	1		1	1	1	1	acute pain of the right lower limb described due to peripheral embolism	1	1	1	1	2
	2015	Yildiz CE	Echocardiography.	1				1	117	27	1	9 (hopsital in Turkey)	2	9	2	2	T wave inversion in leads DII, DIII, aVF, V5-6	2	1	2	2	1	1		6	4 x 8 (CT), 10 x 6 x 6 (OP)	1	2		1	2			2			1	2	9	2	9	1	1	fatigue, persistant fever	1	1	1	1	1
	2015	Yan F	Eur J Cardiothorac Surg.	2	5	Daten der 26 Patienten nicht einzeln aufgeführt
	2015	Öztürk M	Anatol J Cardiol.	1				1	118	17	1	9	9	9	9			1	1	2	1	1	1		9	0.9 x 2.7	5	1	into LV	1	2			2			9 (symptoms due to embolism ao popliteal artery)	1		1	1	1	1	pain in the left leg	1	1	1	1	2
	2015	Shakil U	J Coll Physicians Surg Pak.	1				1	119	48	1	Pakistan	2	9	2	2	tachycardia	2	1	2	1	1	1		9	12.7 x 11.8 x 9.7	1	2		1	2			2			1	1		99 (retrosternal discompfort)	9	1	1	retrosternal discomfort	1	1	1	1	1
	2015	Peker RO	Turk J Pediatr.	1				1	120	17	2	9	9	9	9			2	1	2	2	1	1		9	8 x 9 (TTE), 7.9 x 5.5 x 5.9 (CT)	1	2		1	2			1	aspriation of lung and liver cysts	3	1	2	9	2	9	1	1		1	1	1	1	1
	2015	Fenane H	Pan Afr Med J.	2	1	atteinte pericardique sans atteinte cardiaque
	2015	Aslan AN	Turk Kardiyol Dern Ars.	1				1	121	53	2	9	9	9	2	1		2	1	2	2	1	1		9	1.9 x 2 (TTE), 2.4 x 2 (MRI)	5	2		1	1	spleen	9	2			1	1		2	9 (knife like chest pain)	1	1		1	1	1	1	1
	2015	Naeem SN	Asian Cardiovasc Thorac Ann.	1				1	122	48	2	9	1	9	2	2	nonspecific ST-segment changes in the anterior leads with left-axis deviation	2	1	2	1	2	1		9	2.2 x 3	5	2		1	2			2			1	2	9	1	1	1	1	loss of appetite	1	1	1	1	1
	2015	Ohri S	Echo Res Pract	1				1	123	67	1	9	9 (equivocal results)	9	9			2	1	1	2	2	1		9	2.3 x 2.1 (TTE), 2.2 x 2.1 (MRI)	1	2		1	2			2			1	9 (chest heaviness on exertion)	9	1	1	1	1	chest heaviness on exertion	1	1	1	1	1
	2015	Salehi R	Echo Res Pract.	1				1	124	54	1	9	9	9	2	2	T wave inversion in leads V1-3	2	1	2	1	1	1		9	8.5 x 6.5	5	2		1	9			2			9	1		1	1	1	1	hypertension	1	1	1	1	1
	2015	Senhaji L	ev Mal Respir.	1				1	125	20	1	9 (epidemiology from Marocco)	2	9	9			2	1	2	1	1	1		9	999	4	2		1	1	lung	9	2			2	2	2	1	1	1	1	toux sèche	1	1	1	1	1
	2015	Senturk A	Iran J Radiol.	2	1	pulmonary artery CD without cardiac involvement
	2015	Dasbaksi K	nt J Surg Case Rep.	1				1	126	39	2	India	2	2	9			2	1	2	1	1	1		9	12 x 5	pericardium	9		9 (5, 6 oder 7)	1	liver	9	2			2	1		1	1	1	1	chronic abdominal pain and swelling of the upper abdomen due to liver CE	1	1	1	1	1
	2015	Sabzi F	Iran J Parasitol.	1				1	127	47	1	9 (hospital in Iran)	9	9	2	1 (normal sinus rythm, no type of heart block)		2	1	1	1	1	1		9	6 bis 7	5	2		1	9			2			1	2	9	1	1	2	1		1	1	1	1	1
	2015	Tabesh H	Iran J Public Health	1				1	128	15	2	Iran	9	9	2	2	Q waves and T wave inversion in inferior leads and QS pattern in leads V1-6	2	1	1	1	1	1		9	15 x 9	5	2		1	2			2			1	1		1	1	1	1	abdominal pain	1	1	1	1	9 (segmental infarctions in slpeen and both kidneys due to an embolic occlusion)
	2015	Hèla BJ	Libyan J Med	2	10	same article as 124
	2015	Zaghba N	Med Mal Infect	1				1	129	38	1	9 (origine rural)	2	2	9			9	2	2	2	1	1		9	2 x 1.8	2 (in der Diskussion steht was von "kyste hydratique au niveau de l'artère pulmonaire", ich bin mir aber nicht sicher, ob diese in der Arterie sitzen soll oder vielleicht doch im Ventrikel)	2		1	1	lung, left mediastinum	9	2			1	2	9	1	1	1	1	coughing, purulent expectorations, "hydatiodptysis", heamoptysis	9 (nicht dass ich wüsste. Es stand zwar etwas über pulHT durch pulm. Embolien im Abstract, aber dies wurde im Fallbericht nicht wieder aufgegriffen)	1	1	1	1
	2015	Yibar A	Prev Vet Med	2	7
	2015	Strelyaeva AV	Ter Arkh.	2	4		Russian
	2015	Şahin İ	Turk Kardiyol Dern Ars.	1				1	130	31	2	9	2	1 (eosinophils 3%)	2	1 (sinus rhythm, low voltage)		2	2	2	1	1	1		9	5.5 x 4.9	2	2		1	2			2			1	2	9	2	9	2	1	peripheral limb edema	1	1	1	1	9
	2014	El Malki H	Pan Afr Med J.	1				1	131	8	1	9 (rural area)	1	9	2	1		2	1	1	2	1	1		9	4.1 x 5.5	5 (in the LV attached to the IVS (TTE) vs. In the myocardial parts of the IVS (MRI))	2		1	2			2			9	1		1	1	1	1		1	1	1	1	1
	2014	Al-Kitani F	Trop Anim Health Prod.	2	7
	2014	Mouhsine A	Pan Afr Med J.	1				1	132	17	2	9 (arab)	2	9	9			2	1	2	1	1	1		9	8 x 7	pericardium facing the RV	2		9 (5, 6 oder 7)	2			2			1	2	9	1	1	1	1		1	1	1	1	1
	2014	Inzirillo F	Asian Cardiovasc Thorac Ann.	1				1	133	85	2	9	9	9	9			1	1	2	1	1	2		9	9	pericardium	2		9 (5, 6 oder 7)	1	mediastinum	9	2			1	2	9	1	1	1	1		1	1	1	1	1
	2014	Alshehri HZ	Asian Cardiovasc Thorac Ann.	1				1	134	29	2	9	1	9	2	2	generalized T wave inversion	2	1	2	2	1	1		9	7 x 6 (TTE), 7 x 6.1 x 5.6 (CT), 7 x 6 x 6 (MRI)	5	2		1	1	calcified perlvic mass likely to represent a hydratid cyst	9	1	liver	23	1	1		1	1	2	1		1	1	1	1	1
	2014	Altaş O	Asian Pac J Trop Med.	1				3	135	24	1	9	2	9	2	1 (normal sinus rhythm)		2	1	1	2	1	1		9	4.8 x 2.8	5	2		1	1	spleen	9	1	liver	999 (in 1996)	1	2	9	1	1	1	1	fatigue	1	1	1	1	1
									136	44	1	9	2	9	2	2	T wave changes in inferior leads	2	1	1	2	1	1		9	2.5 x 2.1	1	2		1	2			2			1	1		2	9	1	1		1	1	1	1	1
									137	46	1	9	2	9	2	2	T wave changes in anterior leads (in Tabelle, aber im Text steht unremarkable, sinus rhythm?!)	2	1	1	1	1	1		9	3.6 x 2.4	5	2		1	1	lungs (hospitalized 1 year ago)	9	1	?	999 (in 2009)	1	2	9	1	1	1	1	fatigue (written in text, but not in table)	1	1	1	1	1
	2014	Acikel S	Herz.	1				1	138	36	1	9 (shepherd)	9	9	1			1	2	2	1	2	2		9	3 x 3 (RA), 1 x 1 (mobile vesicular formation originating from the RA mass)	3 (2 Zysten), 1, pericardium (3 Zysten)	2		9 (5, 6 oder 7), 2	1	lung	9	2			1	2	9	2	9	1	1	hemoptysis	2	1	1	2 (normal coronary arteries on coronary angiography)	1
	2014	Gocen U	Asian Cardiovasc Thorac Ann.	1				1	139	6	2	9	9	9	2	2	sinus tachycardia, unspecific ST changes	2	1	1	1	1	1		9	4 x 3	5	2		1	2			2			1	2	9	2	9	1	1		1	1	1	1	1
	2014	Klein K	Dtsch Med Wochenschr.	1				1	140	52	2	Turkey	9	9	9			2	1	1	2	1	1		9	9	1 (nicht beschrieben, aber auf Bildern CE in LV wall)	2		1 (nicht beschrieben, aber auf Bildern CE in LV wall)	1	spleen, liver, right kidney	9	2			1	2	9	1	1	1	1	Leistungsminderung	1	1	1	1	1
	2014	Fiengo L	Clin Med Insights Case Rep.	1				1	141	11	2	Turkey	9 (after surgery ELISA positive, but I'm not sure wether they used cyst fluid or blood for the ELISA)	9	2	2	T wave inversion in leads I, II, avL, V4-6	2	1	2	2	1	1		9	9 x 6	1	2		2	2			2			1	2	9	1	1	2	1		1	1	1	1	1
	2014	Khosravi A	Iran Red Crescent Med J.	1				1	142	13	2	9 (hospital in Teheran)	2	1	2	1		2	2	2	2	1	1		9	7.7 x 5.3 (TTE, TEE), 8 x 5 (CT), 7.5 x 5.4 (MRI)	1	2		1	2			2			1	2	9	2	9 (atypical chest pain)	1	1		1	1	1	1	1
	2014	Elkarimi S	Ann Cardiol Angeiol (Paris).	1				1	143	60	1	9	1	1	2	2	microvoltage sans signes d'alternance électrique	2	1	2	1	1	2		9	9	pericardium	2		9 (5, 6 oder 7)	2			2			1	2	2	2	9	1	1	altération de l'état général	1	1	1	1	1
	2014	Mirzaie A	Iran J Public Health.	1				1	144	14	1	9 (hospital in Iran)	2	9	2	1		2	1	1	1	1 (but femoral angiography)	1		9	4 x 3.5 + 0.6 pedicule	1, 5 (LV in TTE, IVS bei OP)	2		1	2			2			9	1		1	1	1	1	right lower extremity pain due to occlusion	1	1	1	1	2 (can it be an embolism when there is no sign for perforation?)
	2014	Mercier O	Presse Med.	2	2
	2014	Savaş G	Turk Kardiyol Dern Ars.	1				1	145	44	2	9	2	9	2	1		2	1	2	2	1	1		9	5.3 x 4.5 (CT), 5.5 x 4.3 (MRI)	1	2		1	1	liver	9	2			1	2	9	2	9 (atypical chest pain)	1	1		1	1	1	1	1
	2014	Öztürk C	Anadolu Kardiyol Derg.	1				1	146	21	1	9	9	9	2	2	sinus rhythm, negative T waves in leads V3-5	2	1	2	2	1 (but myocardial perfusion scintigraphy and coronary CT angiography performed)	1		9	2.1	3, 6 (Apex of IVS)	2		1	2			2			1	1		2	9	2	1		1	1	1	9 (ischemia due to compression of the LAD, but muscle bridge in distal LAD as possible explanation)	1
	2014	Kitai T	Eur Heart J.	1				1	147	42	1	Nepal	9	9	9			2	2	1	2	1	1		9	9	2 (RV with infiltration of the pericardium)	2		1 with infiltration of pericardium	2			2			1	2	9	1	1	1	1		1	1	1	1	1
	2014	Sabzi F	Indian J Crit Care Med.	1				1	148	55	2	9	1	9	2	2	complete heart block pattern -> temporary pace maker (changed to permanent VVI pacemaker during follow up)	2	1	1	1	1	1		9	9	5	2		1	2			2			1	2	9	1	1	1	1	bradycardia	1	1	1	1	1
	2014	El Kharras A	Pan Afr Med J.	1				1	149	58	1	9	9	2	2	2	ischéme sous épicardique apico-latérale	2	1	2	1	1	1		9 (grade III dans la classification de Gharbi (multivésiculaire))	5 x 3	1	2		1	1	right kidney	9 (grade III dans la classification de Gharbi (multivésiculaire))	2			1	1		2	2	1	1	sueurs, nausées	1	1	1	1	1
	2014	Topdagi O	Eurasian J Med.	2	2
	2014	Kokulu S	Braz J Anesthesiol.	2	2
	2014	Poorzand H	Hellenic J Cardiol.	1				1	150	29	1	9 (rural area)	2	9	2	2	sinus rhythm, complete right bundle branch block	2	2	2	1	1	1		9	5 x 4.7	5, septal leaflet of the tricuspidal valve	2		1	1	lung (left lower lobe)	9	2			1	2	9	1	1	1	1		2 (right and left pulmonary artery)	1	1	1	1
	2014	Suner A	Rev Port Cardiol.	1				1	151	21	1	9	2 (Annahme, weil steht dass Diagnose durch Serologie)	9	2	2	right bundle branch block	2	2	1	2	1 (but femoral angiography)	1		9	9	3	2		1	1	mediastinum (compresses main pulmonary artery)	9	2			1	2	9	1	1	1	1		9 (mass is invading the pulmonary artery????)	1	1	1	1
	2014	Juodeikis Z	BMJ Case Rep.	2	1
	2014	Beheshtirouy S	Int J Cardiol.	1				1	152	72	2	Iran	9	9	2	2	T wave inversion in leads I, II, avL, V5-6	2	1	2	1	1	1		9	9	1, tending into the pericardial space	2		2	2			2			1	1		9 (chest discomfort)	9	2	1	two syncopal episodes	1	1	1	1	1
	2014	Ozbudak E	Korean J Thorac Cardiovasc Surg.	1				1	153	45	1	9	1	9	2	2	ischemia, T inversion in leads D1, aVL, V3-6	2	1	1	2	2	1		9	2.5 x 2.7 (TTE), 3.5 x 2.5 (MRI)	1	2		1	2			2			2 (CE detected after thoracic trauma)	1		1	1	1	1		1	1	1	1	1
	2014	Ziadi A	Ann Fr Anesth Reanim.	2	1
	2014	Janik M	Forensic Sci Int.	2	2
	2014	Turak O	Herz.	1		eigentlich 2, aber 1 Patient hatte pleurale CE		1	154	51	1	9	1	9	2	1		2	1	2	1	1	1		9	9	1,5 (LV apex)	2		1	2			2			1	1		1	1	1	1	recurrent syncope	1	1	1	1	1
	2014	Camporrotondo M	J Thorac Cardiovasc Surg.	2	1
	2014	Younis SN	Acta Clin Belg.	1				1	155	31	1	9	9	9 (eosinophils in peripheral blood smear)	9			9	9	2 (aber erst postoperativ)	9	9	2		9	3 (2 Zysten in RV)	1, 3	9		9	2	mediastinum, brain	9	2			1	1		2	9	1	1		9 (CT after surgery showed pulmonary hydratidosis)	1	1	1	1
	2014	Eser I	Ann Ital Chir.	2	5	article about surgery of CE in unusual localisation, 1/51 patient with dissaminated CE including heart, which is not described in detail
	2014	Tulay CM	Ann Thorac Cardiovasc Surg.	1		eigentlich 9, aber Rest hat mediastinale CE ohne kardiale Beteiligung		1	156	35	2	9	9	9	9			1	1	2	9 (wahrscheinlich, bei 3/9 Patienten wurde ein MRI gemacht, um eine kardiale Beteiligung auszuschliessen)	1	1		9	9	1	9		9	2			2			1	1		2	9	1	1		1	1	1	1	1
	2014	Farcaş CP	J Med Life.	2	1
	2014	Ibn Elhadj Z	J Saudi Heart Assoc.	1				1	157	24	1	9	1	9	2	2	ventricular tachycardia -> i.v. Amiodarone -> restored sinus rhythm	2	1	2	2	1	1		9	5.8 x 5	1	2		1	2			2	brain	15	1	1		1	1	2	1		1	1	1	1	1
	2014	Il'inov VN	Khirurgiia (Mosk).	2	4		Russian
	2014	Yu XY	Transplant Proc.	2	2
	2013	Kumar Paswan A	Pain Med.	1				1	158	60	2	9	2	2	2	2	sinus rhythm with poor progression of R waves in leads V4-6	2	1	2	1	1	1		9	7.7 x 5.7	pericardium adjacent to the LV	2		9 (5, 6 oder 7)	2			2			1	2	9	2	9	2	1		1	1	1	1	1
	2013	Koza Y	Anadolu Kardiyol Derg.	2	5	Artikel endet mit Frage nach Dx ohne Lsg
	2013	Bozkurt H	Clin Nucl Med.	1				1	159	65	1	9	2	9	2	1		1	1	2	1	2	1		9	3.4 x 2.4	1 (between LV and conus arteriosus)	2		1 (invasion of the myocardium)	2			2			1	1		2	9 (atypical chest pain)	1	1		1	1	1	1	1
	2013	Tuncer E	Int Cardiovasc Res J.	1				1	160	57	1	9	1	9	9			2	1	1	2	2	2		9	9	1, 2	1 (during operation rupture of cyst was noted)	9	1	2			2			1	1		2	9	1	1		1	1	1	1	1
	2013	Bavullu EN	Turk J Anaesthesiol Reanim.	2	1
	2013	Kuyumcu ME	Age Ageing.	1				1	161	87	1	9	2	1	2	1		2	1	2	1	1	1		9	12 x 6.9 x 7.3	1	2		1	2			2			1	2	9 (exertional dyspnoea)	1	1	1	1		1	1	1	1	1
	2013	Bakırcı EM	Anadolu Kardiyol Derg.	1				1	162	46	1	9	9	9	2	2	sinus tachycardia	2	1	2	1	1	2		9	9	1, 3, 4, pericardium (multiple cysts)	2		1, pericardium (5, 6 oder 7)	9 (history of hepatic hydatid cyst)			9 (history of hepatic hydatid cyst)			1	2	9	2	9	1	1	fatigue	1	1	1	1	1
	2013	Ozcan OU	Echocardiography.	2	1								9	9	2	2	sinus rhythm, left axis deviation, poor R-wave progression in V1-4, negative T waves in precordial and inferior leads	2	1	1	1	1	3	liver	9	9	liver	2		liver	2	liver	9	2	liver (multiple surgeries)	999	1	2	9	1	1	1	1	right upper quadrant pain	1	1	1	1	1
	2013	Cecconi A	Circulation.	1				1	163	37	1	9	2	9	2	2	diffuse ST segment elevation with upward concavity	2	1	2	2	1	1		9	9	1	1	into pericardial cavity	2 (subepicardial)	2			2	liver	20	1	1		2	9	1	1		1	1	1	1	1
	2013	Moorthy N	J Am Coll Cardiol.	1				1	164	25	1	9	9	9	2	1		2	2	1	2	1	9		9	10 x 11 x 12	usual cardiac location, intrapericardial -> maybe pericardial	2		9	2			2			1	2	9	1	1	1	1		1	1	1	1	1
	2013	Birincioglu CL	Asian Cardiovasc Thorac Ann.	2	5	Kollektiv, nur Lokalisation der aufgesplittet erkennbar, 41 Patienten
	2013	El Hammoumi MM	Heart Lung Circ.	2	1
	2013	Gupta BB	Trop Gastroenterol.	2	1	liver hydatid cyst with invasion of the pericardial cavity
	2013	Ercan S	Echocardiography.	1				1	165	25	2	9	2	9	9			2	2	1	1	1	1		9	9	5 (interatrial septum)	1	9	1	2			2			9 (nicht sicher, dass Symptome wegen CE)	1		1	1	1	1	right hand paresthesia, headache	1	1	1	1	1
	2013	Zawaideh C	Eur Heart J Cardiovasc Imaging.	1				1	166	51	2	Marocco	9	9	9			2	1	2	1	1	1		9 (CE3 = 3 oder 4)	9	5	2		1	2			1	cardiac	9 (in 1991, article published in 2013 => maybe 22 years ago)	1 (aber Symptome wahrscheinlich durch zerebrale Embolien)	1		1	1	1	1	sudden onset of perorbital numbness and right-hand paresthesia	1	1	2 (visualized on brain MRI)	1	1
	2013	Ben Khelil M	J Forensic Sci.	1		eigentlich 26, aber Rest hat keine kardialen Zysten		1	167	28	1	9 (hospital in Tunisia)	9	9	9			1	1	1	1	1	1		9	9	1	2		1	2			2			9	1		1	1	1	1	abdominal pain 5h before death	1	1	1	1	1
	2013	Ward TJ	Radiographics.	1				1	168	52	2	Romania, moved to the United States 20y before diagnosis	9	9	2	2	atrial fibrillation	2	1	2	2	1	1		3 (water lily sign = CE3A)	8 x 8 x 10	1 (invasion of pericardium, LA, posterior mitral leaflet)	2		1	9 (calcified hepatic lesion)	liver?	9	2			1	2	9	1	1	1	1		1	1	1	1	1
	2013	Şimşek Z	Anadolu Kardiyol Derg.	2	5
	2013	Koneti NR	Cardiol Young.	1				1	169	12	2	9	9	9	9			2	1	1	1	1	1		9	3.6 x 4.5	2 (outflow tract)	2		1	2			2			1	1		1	1	2	1		1	1	1	1	1
	2013	Atalay A	Heart Lung Circ.	1				1	170	48	1	9	2	9	2	2	diffuse nonspecific ST-T changes (stand so)	2	1	2	1	1	1		9	4 x 4.5	2	2		epicardial	2			2			1	1		2	9	1	1	cough (wahrscheinlich durch pulmonale Zysten)	1	1	1	1	1
	2013	Kaya Z	Circulation.	1				1	171	66	1	9	2	9	2	2	negative T waves in leads D1, aVL, V5-6, ST-segment depression in inferior leads	2	1	2	1	2	1		9	2.3 x 1.9	2	2		9 (attached to the wall, extending to the myocardium)	2			2			1	1		2	2	1	1		1	1	1	9 (critical coronary stenosis)	1
	2013	Karam N	Circulation.	1				1	172	60	1	9 (never traveled outside Western Europe)	9	9	9			2	1	2	2 (in 5th year of follow up)	1	1		9	1.6 x 1.8 (TTE) 1.9 x 1.7 (CT), 2.3 x 2.2 (TTE 5y follow up), 2.5 x 2.2 (MRI 5y follow up)	5 (protruding into RV)	2		1	2			2			2	1		1	1	1	1		1	1	1	1	1
	2013	Hosseinian A	Am J Cardiovasc Dis.	1				1	173	24	1	9 (hospital in Iran)	9	9	2	2	changes in anteroseptal leads and ST-T segment	2	2	2	1	1	1		9	7.1 x 6.4	1	1 (during surgery it was seen that mass ruptured LV free wall?!)	9	1	1	liver	9	2			1	1		2	9	1	1		1	1	1	1	1
	2013	Cakici M	BMJ Case Rep.	1				1	174	80	1	9	2	9	9			2	1	2	1	1	2		9	9	multiple cysts in myocardium and pericardium	9		9	2			2			1	2	9	1	1	1	1		1	1	1	1	1
	2013	Shankarappa RK	Cardiol Young.	1				1	175	17	1	9	2 (indirect heamagglutination and indirect fluorescent antibody test positive, enzyme-linked immunosorbent assay negative)	9	2	2	sinus tachycardia, T wave inversion in leads I, aVL, V5-6	2	1	1	2	1	1		9	2 x 2.2	1	9		1	2			2			1	1		2	9	1	1		1	1	1	1	1
	2013	Dogra N	J Cardiovasc Dis Res.	1				2	176	56	2	9 (rural area)	2	9	9			2	2 (intraoperative)	2	2	1	2		9 (cyst in transverse pericardial sinus water lily sign = CE3A)	9	pericardium	9		9 (5, 6 oder 7)	2			2			1	2	9	1	1	1	1		1	1	1	1	1
									177	37	1	9 (rural area)	2	9	2	2	nonspecific ST-T changes	2	2 (intraoperative)	2	1	1	1		2 (rosette appearance = CE2)	9	pericardium	2		9 (5, 6 oder 7)	2			2			1	1		2	9	1	1		1	1	1	1	1
	2013	Sabzi F	Korean J Parasitol.	1				1	178	46	1	9 (maybe Iran)	2	9	2	2	right bundle branch block	2	1	2	1	2	1		9	6.5 x 5.5	5 + base of papillary muscle (with distortion of mitral wall apparatus, mitral leaflet prolapse)	2		1	2			2			1	2	9	2	9	1	1		1	1	1	1 (coronary angiography normal)	1
	2013	Turan T	Anadolu Kardiyol Derg.	1				1	179	27	1	9	9	9	9			2	1	1	2	1	1		9	9	5	2		1	2			2			1	2 (patient also has a nonobstructive hypertrophic cardiomyopathy (macht aber gemäss Amboss eher Palpitationen und plötzlicher Herztod, und nicht unbedingt Dyspnoe))	9	1	1	1	1		1	1	1	1	1
	2013	Darwazah AK	J Cardiothorac Surg.	1				1	180	15	1	9	1	9	9	2	2	inverted T waves in leads I, aVL, V4-6	1	2	1	1	1		9	4.5 x 4	1	2		3	1	brain, spleen, right kidney	9	2			9	1		1	1	1	1	seizures probably due to cerebral cysts	1	1	2 (multiple brain hydratid cysts -> most probably secondary, but no cyst rupture)	1	9 (maybe kidney and spleen)
	2013	Negash K	Trans R Soc Trop Med Hyg.	2	7
	2013	Yalçin M	BMJ Case Rep.	1				1	181	56	2	9	2	9	2	1		2	9	9	2	9	1		9	5.65 x 2.81	9 (basal segment of the lateral wall)	2		1	2			2			1	2	9	2	9	1	1		1	1	1	1	1
	2013	Geramizadeh B	Iran J Med Sci.	2	1	review about uncommon CE locations in Iran, but no cases described
	2013	Mohosen S	Pneumologia.	1				1	182	17	2	9 (hospital in Iran)	9	2	9			2	2	2	1	1	2		9	11 x 9, 17 x 20	5	2		1	2	subpleural lesions on CT -> lung cysts?!; Albendazole therapy for pulmonary hydatidosis more than a year ago	9	2 (medical therapy for lung cysts)			1	2	9	2	9	1	1	chronic productive cough, intermittent hemoptysis, weight loss, headache, dizziness	1	1	1	1	1
	2013	Serraj M	Rev Mal Respir.	2	1
	2013	Zheng F	Chin Med J (Engl).	1				8	183	26	2	9	9 (7/8 positive)	9	2	2	tachycardia	2	1	9 (3/8 patients)	1	1	1		9	2 x 2 x 2	pericardium	2		9 (5, 6 oder 7)	1			1			2	1		1	1	1	1		1	1	1	1	1
									184	38	1	9	9 (7/8 positive)	9	9			2	1	9 (3/8 patients)	1	1	1		9	7 x 8 x 7	pericardium	2		9 (5, 6 oder 7)	1			1			1	2	9	1	1	1	1	cough	1	1	1	1	1
									185	18	1	9	9 (7/8 positive)	9	9			2	1	9 (3/8 patients)	1	1	2		9	5 x 6 x 6, 4 x 3 x 3	pericardium	1	9	9 (5, 6 oder 7)	1			1			1	1		2	9	1	1	fever	1	1	1	1	1
									186	25	2	9	9 (7/8 positive)	9	9			2	1	9 (3/8 patients)	1	1	1		9	6 x 9 x 7	pericardium	1	9	9 (5, 6 oder 7)	1			1			9	1		1	1	1	1	nausea, hives and asthma	1	1	1	1	1
									187	19	1	9	9 (7/8 positive)	9	9			2	1	9 (3/8 patients)	1	1	2		9	3 x 4 x 3, 4 x 5 x 3	pericardium	2		9 (5, 6 oder 7)	1			1			1	1		1	1	1	1	fever, weight loss	1	1	1	1	1
									188	36	1	9	9 (7/8 positive)	9	9			2	1	9 (3/8 patients)	1	1	1		9	2 x 3 x 3	pericardium	2		9 (5, 6 oder 7)	1			1			1	1		1	1	1	1	cough	1	1	1	1	1
									189	32	2	9	9 (7/8 positive)	9	9			2	1	9 (3/8 patients)	1	1	1		9	5 x 6 x 5	pericardium	2		9 (5, 6 oder 7)	1			1			1	1		2	9	1	1		1	1	1	1	1
									190	48	1	9	9 (7/8 positive)	9	9			2	1	9 (3/8 patients)	1	1	1		9	4 x 4 x 3	pericardium	2		9 (5, 6 oder 7)	1			1			1	2	9	2	1	1	1		1	1	1	1	1
	2013	Ozkan F	Sultan Qaboos Univ Med J.	2	1
	2013	Braggion-Santos MF	Clin Res Cardiol.	1				1	191	25	1	Turkey	9	9	9			9	9	9	9	9	1 (at 25y, later 2)		9	9	9	1	9	9	2			2			1	1		1	1	1	1	cardiogenic shock	1	1	1	1	1
	2013	Paksoy Y	Diagn Interv Radiol.	2	1	study about cardiac MRI
	2013	Moorthy N	Heart Views.	1				1	192	67	1	9	9	9	9			1	1	2	9	2	1		9	9	1	2		9 (attachted to the left ventricle)	2			2			1	1		2	2 (chronic stable)	1	1		1	1	1	1	1
	2013	Besir Y	Indian Heart J.	1				1	193	54	2	9	2	2	9			2	1	1	2	2	1		9	5 x 5.9 (TTE), 5.5 x 6.4 (MRI)	5 (from mid-ventricular level to apex)	2 (impending rupture to RV)		1	2			2			1	2	9	2	9	1	1	malaise, syncopial attacks	1	1	1	1 (coronary angiography normal)	1
	2013	Alizadeh-Ghavidel A	J Cardiovasc Thorac Res.	1				1	194	39	2	9	9	9	9			2	2 (intraoperative)	2	2	1	2		9	2.8 x 2.7, 3.6 x 3.6 (pericardial cysts); 32.8 x 42.98 x 21.4 (LV cyst, steht da wirklich so!!!)	1, pericardium	9		1, 9 (5, 6 oder 7)	2			2			1	2	9 (exertional dyspnoe)	2	9	1	1		1	1	1	1	1
	2013	Parvizi R	J Cardiovasc Thorac Res.	1				1	195	29	2	9	9	9	9			2	1	2	1	1	1		9	9	2	2		1	2	liver	9	2			1	1		1	1	2	1	abdominal pain (wahrscheinlich durch Leberzysten)	1	1	1	1	1
	2013	Parvizi R	J Cardiovasc Thorac Res.	2	10	Artikel wahrscheinlich gleich wie 224
	2013	Marchiori E	Respiration.	2	1	liver cysts and mediastinal cyst displacing the heart
	2013	Behzadnia N	Tanaffos.	1				1	196	35	2	9	2	9	9			2	2	2	1	1	1		9	3.7 x 2.8	3 ODER pericardium (ist in Text nicht klar beschrieben!)	2		1	1	anterior and middle mediastinum,	9	1	mediastinum, lung, brain	mediastinum: 9, lung and brain: 4 (after 5y?!)	1	2	9	1	1	1	1	orthopnea	1	1	1	1	1
	2012	Abhishek V	Asian Cardiovasc Thorac Ann.	2	3	no patient data
	2012	Ozbek IC	Asian Cardiovasc Thorac Ann.	1				1	197	41	2	9	9	9	9			1	1	1	2	1	1		9	6.3	1	1	9	1	2			2			1	1		1	1	1	1	fever, vomiting, urticaria-like skin rash, myalgia, fatigue	1	1	1	1	1
	2012	Ai Erken MH	Chin Med J (Engl).	2	7	and 1, 6
	2012	Eckle T	Ther Umsch.	1				1	198	25	2	Kosovo-Albanierin, die in der CH lebt	2	1	2	2	Sinustachykardie, tiefe symmetrische T-Negativierungen in den Ableitungen V1-6	2	1	2	1	1 (but femoral angiography)	9 (1 oder 2)		9	9	pericardium	2		9 (5, 6 oder 7)	1	Pleura, Mediastinum	9	2			1	2	9	2	9	1	1	fever	1	1	1	1	1
	2012	Koubâa M	Int J Cardiol.	1				1	199	17	1	Tunisia	2	9	9			2	1	2	1	1	2		9	2.5 x 2.5, 2.6 x 2.6	1	2		1	1	lung, liver, muscles (supraspinatus, paravetebral, psoas), peritoneum, retroperitoneal cavity	9	2			9	1		1	1	1	1	abdominal pain	1	1	1	1	1
	2012	Shayingca T	Cardiovasc J Afr.	2	5	only differential diagnosis, no final diagnosis
	2012	Singh H	Eur J Cardiothorac Surg.	1				1	200	56	2	9	9	9	9			2	1	2	1	1	1 (a single infected cyst)		9	9	9	2		9	2			2			1	1		2	9	1	1		1	1	1	1	1
	2012	Akshay S	J Card Surg.	1				1	201	40	2	9	9	9	9			2	1	2	1	1	1		9	12.5 x 6 x 9.5	1 (abutting LV, myocardium)	2		1	2			2			1	2	9 (exertional dyspnoe)	1	1	1	1		1	1	1	1	1
	2012	Kantarci M	Radiographics.	2	6
	2012	Traibi A	Rev Mal Respir.	2	5	7/28 patients with cardiac CE, but not enough data on those patients
	2012	Espinoza C	Rev Med Chil.	1				1	202	48	1	Chile	9	2	2	2	negative T Wellen in II, unspezifische Veränderungen der Repolarisation	2	1	2	2	2	1		9	4 x 3 (1. TTE und CT), 4.5 x 3.2 x 2.7 (2. TTE)	1	2		1	2			1	lung	15	1	1		2 (präoperativ bedrückende Schmerzen ohne Ausstrahlung)	9	1	1	Abklärungen für enzephalischen Gefässunfall	1	1	1	1	1
	2012	Haggui A	Tunis Med.	1				1	203	35	1	9	1	9	2	2	ischémie sous-épicardique en inféro-latéral	2	1	2	2	2	1		9	3.7 x 6.2 (TTE), 4.5 x 5 x 6 (MRI)	1	2		1	2			2			9	9	9	9	9	9	9		1	1	1	1	1
	2012	Braggion-Santos MF	Circulation.	1				1	204	38	1	Turkey	9	9	2	2	Q waves in inferior wall	2 (im follow-up)	1	1	2	1	2		2 (largest cyst)	9	1 (largest cyst in LV, close to mitral valvular apparatus)	2 (history of rupture in 1998)		9	2			2	heart	8 (surgery and Albendazole in 1998, recurrence diagnosed in 2006)	9	9	9	9	9	9	9		1	1	1	1	1
	2012	Huo Q	Zhonghua Yi Xue Za Zhi.	2	4		Chinese
	2012	Streliaeva AV	Med Parazitol (Mosk).	2	4		Russian
	2012	Balbinotti H	Vet Parasitol.	2	7
	2012	Chaurasia AS	Echocardiography.	1				1	205	21	2	9	9	9	9			2	1	2	1	1	1		2	3.4 x 3.4 x 3.2	1	2		9 (cyst attached to myocardium)	1	brain	9	2			9	1		1	1	1	1	weakness of the right-sided half of the body, headache (most likely due to brain CE), cardiac CE found during preoperative workup for brain surgery	1	1	1	1	1
	2012	Oryan A	Trop Biomed.	2	7
	2012	Canpolat U	Anadolu Kardiyol Derg.	1				1	206	55	1	9	1	1 (eosinophils 1.2%)	2	2	narrwo-QRS complex tachycardia -> Verapamil -> sinus rhythm with 0.5-1mm ST segment elevation in septal leads (V1-3)	2	1	1	2	2	1		9	1.9 x 1.5 (TTE), 2.0 x 1.3 (CT)	5	2		1	2			2			1	2	9	1	1	2	1		1	1	1	1	1
	2012	Shetty R	BMJ Case Rep.	1				1	207	55	1	9	1	9	2	2	left ventricular hypertrophy	2	1	2	1	2	2		9	9	1, 5 (LV: attached to apex, IVS and free wall)	2		9	2 (no hepatic cysts)			2			1	2	9	1	1	1	1		1	1	1	1	1
	2012	Mocumbi AO	Cardiol Young.	1		eigentich 3, aber nur 1 CE		1	208	20	1	9 (Acrica)	9	2 (moderate hypereosinophilia)	2	2	first degree atrioventricular block alternating with type II second degree block	2	1	1	1	1	2		9	9	5 (causing outflow tract obstruction)	2		1	2			2			1	2	3	2	9	2	1	fever, congestive heart failure	1	1	1	1	1
	2012	Martínez Rodríguez R	Rev Esp Anestesiol Reanim.	1				1	209	34	1	9	9	2	2	2	EKG 2d nach Aufnahme: Hinweise auf eine Tamponade -> Perikardpunktion	2	1	2	2	2	1		9	999	5	2		1	2			1	liver, lung	9 (im Kindesalter)	1	2	9	2	9	1	1	trockener Husten, sensación distérmica de 10 días de evolución	1	1	1	1	1
	2012	Bonardi M	Int J Cardiol.	1				1	210	42	1	Marocco	9	9	2 (but not really clear if ECG in the past or at the moment of diagonsis)	2	atrial fibrillation and riht bundle branch block	2	1	1	2	1	1		9	6.6 x 3.9	5	2		1	2			9 (infection with Echinococcus granulosus in past history, but no further information)			1	1		1	1	1	1	fatigue after medium to mild exercice	1	1	1	1	1
	2012	Tekbas EO	J Infect Dev Ctries.	1				1	211	75	2	9	1	2 (eosinophils 64%)	2	2	sinus tachycardia, negative T waves in leads D1, aVL, V2-6	2	1	2	2	2	1		9	5.5 x 4.0	1	2		1	2			2			1	1		2	9 (typical chest pain)	1	1		1	1	1	1	1
	2012	Rowell A	Int J Cardiol.	1				1	212	49	1	Algeria	2	2	9			2	1	1	1	1	1		9	9	2	2		9	2			2			1	1		2 (pleuritic chest pain)	9	1	1	fever, weight loss	1	1	1	1	1
	2012	Wiwanitkit V	Anadolu Kardiyol Derg.	2	8
	2012	Oc M	Heart Surg Forum.	1				1	213	24	1	9	1	9	2	1		2	1	2	2	1	1		9	4 x 4 x 3	2	2		1	2			2			1	1		2	9	1	1		1	1	1	1	1
	2012	Boutayeb A	Heart Lung Circ.	2	2	they thought lesion would be a hydatid cyst, but histological findings showed textiloma
	2012	Jin P	Zhongguo Ji Sheng Chong Xue Yu Ji Sheng Chong Bing Za Zhi.	2	4		Chinese
	2012	Groth KA	Circ Cardiovasc Imaging.	2	2	they thought mass would be a hydatid cyst, but turned out to be a myxoma
	2012	Türk F	Heart Lung.	2	1
	2012	Mustafa B	J Pak Med Assoc	1				1	214	30	1	Pakistan	9 (not performed due to patients refusal)	9	2	2	complete heart block [sic] treated with pacemaker implant	2	1	2 (SPECT)	1	1	1		5 (non stated,I extrapolated it)	4.3	5	2		1	2			2			1	1		1	1	1	1	Repeated episodes of transient loss of consciousness	1	1	1	1	1
	2012	Vahedi MA	Pak J Biol Sci	2	5
	2012	Ozkan M	Rev Esp cardiol	1				1	215	29	2	9	9	9	9			2	1	1	2	1	1		2 (non stated, I extrapolated it)	10	1	2		5	2			1	1	1	1	2	9	1	1	1	1	Fatigue	1	1	1	1	1
	2012	Gerber BL	Circulation	1		multiple cysts		1	216	35	2	9	9	9	9			2	1	2	2	1	2		9 (apparently uniloculated by examining the images)	99	9	1	Perforation into ascending aorta	infiltration of pericardium by multiple masses; infiltration of the ascending aorta with formation of saccular aortic pseudoaneurism attributed to perforation	1	2	9	1	heart ( intraventricular septal cyst)	11	1	2	9	2	9	1	1		1	1	1	1	1
	2012	Ercan S	Case Reports in Medicine	1				1	217	77	2	9	2	9	9	9		2	1	2	1	1	1		9 (unclear if multiple adjacent cysts or multiloculated cyst	99	6	2		1	2			2			1	2	9	1	1	1	1		1	1	1	1	1
	2012	Selmi K	Eur Heart J Cardiovasc Imaging	1				1	218	18	1	9	9	9	2	2	ischaemic changes	2	1	2	1	1	1		1 (not stated; I extrapolated it)	5.6	1	2		1	1	1	2 or 3 (text reports "multivescicular hydatid cyst)	2			1	1		2	9	1	1		1	1	1	1	1
	2012	Carrascal Y	Eur J cardiothorac surg	1				1	219	60	1	9	9	9	9			9	1	1	2	1	1		5 (not stated; I extrapolated it)	99	5	2		1	2			1	2	40	1	1		1	1	1	1	syncope	1	1	1	1	1
	2012	Akpinar I	Intern Med	1				1	220	72	1	9	2	9	2	2	atrial fibrillation and bradicardia	2	1	2	1	1	1		2 (non stated, I extrapolated it)	3.7	1	2		1	1	spleen	9	1	pericardium	8	1	2	9	1	1	2	1	presyncope attacks	1	1	1	1	1
	2012	Malikova MS	Khirurgiia Mosk	2	4		Russian
	2012	Bharati S	Niger J Surg	2	1
	2012	Diaz-Menedez M	PLoS Negl Trop Dis	1				11	221	55	1	Spain	2	Present in 6 patients but not specified in whom	2	2	left bundle branck block	2	1	2	2	1	1		9	9	5	2		1	1	kindney; liver; spleen	9	2			1	1		2	9	1	1		1	1	1	1	1
									222	66	2	Spain	2	Present in 6 patients but not specified in whom	2	2	atrial hypertrophy	2	1	2	2	1	2		9	9	3; pericardium	2		9	1	kidney; spleen; disseminated intra-abdominal	9	2			1	2	9	1	1	1	1		1	1	1	1	1
									223	65	2	Spain	2	Present in 6 patients but not specified in whom	2	1		2	1	2	2	1	1		9	9	4	2		9	2			2			2								1	1	1	1	1
									224	44	2	Spain	2	Present in 6 patients but not specified in whom	2	1		2	1	2	2	1	1		9	9	2	2		9	1	lung	9	2			1	1		2	9	1	1	haemoptysis	1	1	1	1	1
									225	9	1	Bulgaria	2	Present in 6 patients but not specified in whom	2	1		2	1	2	2	1	2		9	9	5 (A-V line); pericardium	2		1	2			1	cardiac CE in Bulgaria	999	1	1		2	9	1	1		1	1	1	1	1
									226	60	1	Spain	2	Present in 6 patients but not specified in whom	2	2	right bundle branch block	2	1	2	2	1	1		9	9	5	2		1	1	lung, liver	9	2			1	2	9	2	9	1	1		2	1	1	1	1
									227	19	1	Spain	2	Present in 6 patients but not specified in whom	2	1		2	1	2	2	1	1		9	9	4	2		9	1	lung, liver with IVC involvement	9	2			1	1		2	9	1	1	haemoptysis	2	1	1	1	1
									228	64	1	Spain	2	Present in 6 patients but not specified in whom	2	1		2	1	2	2	1	1		9	9	4	2		9		lung, liver with IVC involvement, disseminated intra-abdominal	9	2			1	2	9	2	9	1	1		2	1	1	1	1
									229	32	1	Spain	2	Present in 6 patients but not specified in whom	2	1		2	1	2	2	1	1		9	9	4	2		9	1	lung, liver with IVC involvement	9	2			1	1		2	9	1	1		2	1	1	1	1
									230	68	1	Spain	2	Present in 6 patients but not specified in whom	2	1		2	1	2	2	1	1		9	9	4	2		9	1	lung, liver with IVC involvement, disseminated intra-abdominal	9	2			2								2 (CE not clear if the cause of embolism because also other risk factors)	1	1	1	1
									231	60	2	Spain	2	Present in 6 patients but not specified in whom	2	1		2	1	2	2	1	1		9	9	4	2		9	1	lung, liver with IVC involvement, disseminated intra-abdominal	9	2			1	2	9	1	1	1	1		2	1	1	1	1
	2012	Guo XX	Zhonghua Xin Xue Guan Bing Za Zhi	2	4		Chinese
	2011	Busic Z	Coll Antropol	2	10	data duplication (Fabijanic et al 2011 - here paper 173 bzw. 281)
	2011	El Majhad A	East Mediterr Health J	1				2	232	16	1	9	9	2	2	2	posterior hemiblock left; RV hypertrophy	2	1	1	2	1	1		9	3	2	2		in the pulmonary infundibulum	1	liver; kidney	9	2			1	1		9	2	1	1	haemoptysis	1	1	1	1	1
									233	36	2	9	9	9	2	2	posterior hemiblock left; RV hypertrophy; diffuse repolarization disturbancies	2	1	1	2	1	1		9	3.6	2	2		attached to the septum	1	2	9	2			1	2	3	1	1	1	1	haemoptysis	1	1	1	1	1
	2011	Xing Y	Int J cardiovasc Imaging	1				1	234	35	1	9	2	9	2	1		2	1	2	2	1	2		1 and 2 (not stated but images and descriptions allow extrapolation)	4.7 and 8.7	1(CE2) and 3 (CE1)	2		5 and 6 ("lesions with bright signal intensity in the pericardium cavity" […] "lesions were found to be encapsulated by the well formed pericardium. One lesion was located between the pulmonary artery and left atrium, the other lesion was attached to the lower and posterior aspect of the left ventricle")	2			2			1	1		2	9	1	1		1	1	1	1	1
	2011	Aksakal E	Turk Kardiyol Dern Ars	1				1	235	16	2	9	2	2	2	1		2	1	1	1	1	1		1 (not stated; I extrapolated it)	6	1	2		1	2			2			1	2	9	1	1	1	1	fatigue; abdominal distension	1	1	1	1	1
	2011	Tekin R	Anadolu kardyiol Derg	1				1	236	12	1	9	2	9	9			2	1	2	1	1	1		1 (not stated; I extrapolated it)	3.8	2	2		1	1	liver and kidney	9	2			1	1		1	1	1	1	abdominal pain and cough	1	1	1	1	1
	2011	Tokgoz HC	Circulation	1				1	237	13	2	9	2	1	2	2	T wave inversion	2	2	2	1	1	1		1 (not stated; I extrapolated it)	6	1	2		1	2			2			1	2	9	1	1	2	1	faintness	1	1	1	1	1
	2011	Cece H	Cardiol Res.	1				1	238	47	2	9	2	2	2	1		2	1	2	2	1	1		9	5 x 6	pericardium, adherend to LV	2		1	2			2			1	2	9	2	9	1	1		1	1	1	1	1
	2011	Akgun V	Emerg radiol	2	1
	2011	Streliaeva AV	Med parazitol (Mosk)	2	4		Russian
	2011	Ionescu SD	Rev Med Chir Soc Med Nat Iasi	2	4		Romanian
	2011	Ellouze S	Arch pediatr	1				1	239	13	1	9	2	9	2	1		2	1	2	1	1	1		9	2.2	5 (interauricular)	1	1 (Authors indicate lung CE as embolism from cardiac cyst)	masse echogene sessile de 22 mm adherente au septum interauriculaire avec un prolongementmobile prolabe dans le ventricule droit.	1	2	9	2			1	2	9	2	9	1	1	cough and fever	2 (Authors indicate lung CE as embolism from cardiac cyst)	1	1	1	1
	2011	Fabijanic D	J Clin Ultrasound	1				1	240	24	2	Croatia	1	1	2	1		2	2	1	1	1	1		9 (in a figure they state "daughter cyst" but I am not sure if it is a daughter cyst or a detached endocyst)	3.2	1	2		adherent to the anterolateral papillary muscle and chordae tendineae, moving synchronically with mitral valve	2			1	lung; brain	8 (lung); 2 weeks (brain)	1	1		1	1	1	1	syncope	1	1	1	1	1
	2011	Albayrak Y	Breast Care (Basel)	2	6
	2011	Sai Chandran BV	Interact cardiovasc Thorac Surg	1				1	241	19	2	9	2	1	2	2	T wave inversion	2	1	2	1	1	1 or 3 (see next cell)	1 (in the mediastinum just below the heart and displacing it upwards, causing external compression of the right ventricle and right atrium extending deep into the mediastinum. […] the main cyst wall was separable from the diaphragm but not from the undersurface of the heart, where thinnedout and stretched myocardial fibres were found in the bed of the cyst wall.	2 (not stated; I extrapolated it)	12	2	2		5	2			2			1	2	9	2	9	2	1	syncope and low grade fever	1	1	1	1
	2011	Yilmaz S	Clin Nucl Med	1				1	242	50	1	9	9	1	2	1		1	1	1	2	1	1		9	6.6	1	2		1	9			2			1	1		2	1	1	1		1	1	1	1	1
	2011	Ertas F	Int J cardiol	1				1	243	43	1	9	2	2	2	2	T wave inversion	2	1	2	2	1	2		1 (not stated; I extrapolated it)	(only 3 measured: 2.6, 2.7, 2.3)	pericardial sac	2		pericardial sac (no more info)	2			2			1	1		2	9	1	1		1	1	1	1	1
	2011	Nag C	Trop Parasitol	2	1
	2011	Erol T	Acta Cardiol	1				1	244	26	2	9	2	2	9			2	1	1	2	1	1		1 (not stated; I extrapolated it)	6.7	1	2		2 ("originating from the left ventricular apex and extending intothe pericardial cavity)	1	1	9	2			1	2	9	1	1	1	1		1	1	1	1	1
	2011	Mestres CA	Lancet	1				1	245	35	2	Libya	9	9	2	2	unspecific low QRS voltage and ST-T segment flattening	2	1	1	1	1	2		1 (not stated; I extrapolated it)	1.5-2 cm	pericardial sac	2		7	2			2			1	1		1	1	1	1	pericardial tamponnade	1	1	1	1	1
	2011	Velibery Y	Anadolu kardyiol Derg	2	2
	2011	Palmerini E	J Card Surg	1				1	246	34	2	9	9	9	9			2	1	1	2	1	1		2 (not stated; I extrapolated it)	5.7	1; 2 (in the leftventricular outflow tract extending into the anterior portion of the right-ventricular free wall)	2		2	2			2			1	1		1	1	1	1	syncope	1	1	1	1	1
	2011	El Khattabi W	Rev Mal Respir	1				1	247	21	1	9	2	9	9			2	1	2	2	1	1		1 or 2 (extrapolated from description)	2	intra-arterial in pulmonary infundibulum	2		8	1	2	1 and 3 (extrapolated from descroption; some ruptured with hemoptisis and vomica))	9			2 (symptoms are related to lung localization)	1		1	1	1	1	haemoptysis and vomica from rupture of multiple lung cysts	1 (Authors extrapolate that the lung CE derives from embolization of the cardiac cyst)	1	1	1	1
	2011	Christian DJ	Am Surg	2	2																													2
	2011	Juttner K	BMJ case reports	1				1	248	999	1	Kenya	9	9	2	2	T wave inversion and ST segment depression	2	1	1 (unavailable)	1 (unavailable)	1	1		1 (not stated; I extrapolated it)	4.9	5	2		1; the anterior descending coronary artery was found to be crossing anteriorly to the cyst, explaining the unusual presentation of the cyst with angina.	1	right pleural cavity	9	2			1	2	9	9	2	1	1	haemoptysis	1	1	1	1
	2011	Goz M	Eur J cardiothorac surg	1				1	249	62	1	9	9	9	9			9	9	9	9	9	1		2 (not stated; I extrapolated it)	99	pericardial sac	2		pericardial sac (no more info)	2	9	9	2			9	9	9	1	1	1	1
	2011	Merad Z	Med Trop (Mars)	1				1	250	50	1	Algerie	2	2	2	2	right bundle branch block	2	1	1	1	1	1		9 (from pathlogicalpicture either CE1 or CE3a)		1	1	9	"completely occupying the left ventricule" but they do not specify where the cyst was. From the pathological picture it seems intramiocardial in origin, but myocardium completely gone	2			2			1	1		1	1	1	1	syncope; wasting	1	1	1	1	1
	2011	Gecmen C	Hellenic J cardiol	1				1	251	24	1	9	9	9	2	2	Right bundle branch block and signs of ventricular enlargement	2	1	2	1	1	1		9 ("multilobular"; images not interpretable)	4	4	2		4 (pressure was estimated to be 100 mmHg. mobile, multi-lobular mass in the right atrium, attached to the right atrial free wall)	1	2; also embolization in the distal pulmonary artery	9	1	2	2	1	2	9	1	1	1	1	fatigue	2	1	1	1	1
	2011	Scarlata F	Infez med	2	1
	2011	Yilmazer MM	Acta Cardiol	2	5	hydatid cyst, but not mentioned if CE or not
	2011	Salem CB	Bull Soc Pathol Exot	2	1
	2011	Ozaydin I	Acta Med Iran	2	1
	2011	Bajwa SJ	Anesth Essays Res	2	1
	2011	Salem R	Ann Trop Med Parasitol	2	1
	2011	Cansu A	Ann Trop Pediatr	1				1	252	7	1	9	2	9	9			2	1	1	2	1	1		5 (not stated, I extrapolated from images)	2.5	1	9 (surely evidence of embolysm, but perforation in a CE4 not sure you can say that)		"in the apex, occupying half of the LV cavity"	1	1	9	2			1	1		1	1	1	1	symtoms related to peripheral embolysm	1	1	2	1	2
	2011	Allouch M	Intern Med	1				1	253	28	1	9	9	9	1			1	1	1	1	1	1		1 or 2 (large cyst in the left ventricle of the heart with an intact wall and a small daughter cyst protruding in the pricardial sac) from surgiery pictures it is not possible to understand the structure/stage)	8	1	2		3	2			2			9
	2011	Varro J	Med Princ Pract	2	1
	2011	Leila A	Pan Afr Med J	1				1	254	16	1	Tunisia	2	2	2	2	incomplete right bundle branch block, right axis deviation, right ventricular hypertrophy	2	1	2	1	1	1		2 (not stated; I extrapolated it from surgery images and description)	2	4	2	1 (the case is about CE pulmonary embolism complicating cardiac hydatid CE, and no other CE localizations are present, but from description there is no evidence of cardiac CE prforation…)	3 (with a large implantation basis adhesive to the right side of the inter atrial septum with an extension to the right ventricle)	1	2	9	2			1	2	9	2	9	1	1	haemoptysis	2 (see note in column AB)	1	1	1	1
	2011	Ipek G	Tex Heart Inst J	1				1	255	29	2		2	1	2	2	T wave inversion	2	1	2	2	1	1		1 (not stated; I extrapolated it)	5.5	5	2		1	2			2			1	2	9	1	1	1	1		1	1	1	1	1
	2011	Canpolat U	Turk Kardiyol Dern Ars	1				1	256	57	2	Turkey	1	2	2	2	T wave inversion and abnormal R wave progression	2	1	2	2	2	1		9	5.4	1	1	2	1	2			2			1	2	9	2	9	1	1		1	1	1	1	1
	2011	Cakin O	Turkiye Parazitol Derg	2	4		Turkish
	2011	Potapov AA	Zh Vopr Neirokhir Im N N Burdenko	2	4		Russian
	2010	Tsigkas G	J Cardiothorac Surg	1				1	257	46	2	9	2	1	2	1		2	1	2	1	2	1		1 (not stated, I extrapolated it)	5	1	2		3	(unclear if 3 small cysts in the liver were CE or not)			2			1	1		1	1	1	1	cough and haemoptysis	1	1	1	1	1
	2010	Guttadauria S	Am Surg	1				1	258	31	2	Tunisia	2	9	9			1	2	2	2	2 (MRI angiography)	9 (see notes)		9	2.2	4	1	1 (into the right atrium or cava?)	1	1	1	9 (2 or 4; not stated; I extrapolated from imaging)	2			2	1		1	1	1	1		1	1	1	1	1
	2010	Fendri AH	Bull Soc Pathol Exot	1				7	259	20	2	9	2	9	9 (all patients received ECG but no data are given)			2	1	9 (all patients received ether CT or MRI)	9 (all patients received ether CT or MRI)	1	1		9	5.3	2	2		9	2			1	1	4	9
									260	24	2	9	2	9	9 (all patients received ECG but no data are given)			2	1	9 (all patients received ether CT or MRI)	9 (all patients received ether CT or MRI)	1	1		9	4.9	2+pericardium	2		9	2			1	1	10 and 2	9
									261	17	1	9	2	9	9 (all patients received ECG but no data are given)			2	1	9 (all patients received ether CT or MRI)	9 (all patients received ether CT or MRI)	1	1		9	5.1	1+pericardium	2		9	2			2			9
									262	22	2	9	2	9	9 (all patients received ECG but no data are given)			2	1	9 (all patients received ether CT or MRI)	9 (all patients received ether CT or MRI)	1	1		9	7.3	1	2		9	2			2			9
									263	20	2	9	2	9	9 (all patients received ECG but no data are given)			2	1	9 (all patients received ether CT or MRI)	9 (all patients received ether CT or MRI)	1	1		9	4.7	3 (auricular)+4 (auricular)+pericardium	2		9	2			1	1	17 and 7	9
									264	17	2	9	2	9	9 (all patients received ECG but no data are given)			2	1	9 (all patients received ether CT or MRI)	9 (all patients received ether CT or MRI)	1	1		9	6.5	5	2		9	2			1	1	4	9
									265	9	2	9	1	9	9 (all patients received ECG but no data are given)			2	1	9 (all patients received ether CT or MRI)	9 (all patients received ether CT or MRI)	1	1		9	5.5	1	2		9	2			2			9
	2010	Chen ZY	Chin Jmed (Engl)	2	1
	2010	Ozkan HS	Clin Exp Dermatol	2	1
	2010	Ayhan E	Turk Kardiyol Dern Ars	2	4		Turkish
	2010	Toufan M	Am J Med Sci	1				1	266	54	2	9	1	9	2	2	T wave inversion	2	1	2	1	CT coronary angiography	1		2 (not stated, extrapolated from description)	99	1	2		5	2			2			1	1		2	9	1	1		1	1	1	1	1
	2010	Wang HB	J Card Surg	1				1	267	52	1	9	9	9	9			2	1	2	1	1	1		2 or 4 (nor stated, I extrapolated it from imaging)	9.8	1	2		1	2			2			1	1		2	9	1	1		1	1	1	1	1
	2010	Kanj AH	Neurosciences (Riyadh)	2	1
	2010	Cakici M	Turk Kardiyol Dern Ars	2	4		Turkish
	2010	Simsek S	Vet Parasitol	2	7
	2010	Walpot J	Echocardiography	2	2
	2010	Tomar AS	Indian Heart J	1				1	268	13	1	9	1	2	9			2	1	2	2	1	1			7	5 (interatrial)	2		1	1	1	9	2			1	1		1	1	1	1	vomiting, diffuse itching, weakness on R side of the body (due to hemorragic infarct of the left basal ganglia)	1	1	2 (due to vegetations and clots on the surface of the cyst bulging near the mitral valve)	1	1
	2010	Gupta A	J Thorac Imaging	2	2
	2010	Caglayan K	Surg Infect (Larchmt)	1		see notes		2	269	17	1	9	2	9	9			2	1	2	1	1	9		9	99	pericardial sac	2		pericardium (no more data)	2			2			9	9	9	9	9	9	9		9	9	9	9	9
									270	42	2	9	2	9	9			2	1	2	1	1	9		9	99	pericardial sac	2		pericardium (no more data)	2			2			9	9	9	9	9	9	9		9	9	9	9	9
	2010	Sogunuru G	BMJ case reports	1				1	271	56	1	9	9	9	2	2	left bundle branch block; narrow QRS complexes; ST depression; T wave inversion	2	1	2	1	2	2		1 (not stated; I extrapolated it)	6 cysts of 4-6 cm	2	2		3 (the description is: "multiple, well-defined, cystic lesions consistent with hydatid cysts seen as a cluster in the right ventricular cavity and as compressing the interventricular septum"; but from the description of surgery it is understood that they are in the myocardium)	1	1; 2	9	2			1	2	4	9	2	1	1		1	1	1	1	1
	2010	Neuville M	Am J Trop Med Hyg	1				1	272	37	1	Morocco	2	1	9			2	1	2	2	1	2	Pleura (causing superior caval syndrome)	2;4 (extrapolated from the MRI imaging but in the text they say that after surgery the contant appeared necrotic…)	99	1;2	2		2;3	2			2			1	2	9	1	1	1	1	cough, headache, superior vena cava syndrome	1	1	1	1	1
	2010	Faraj W	Ann Transplant	2	2
	2010	Cunha BA	Heart Lung	2	2
	2010	Ucar O	Anadolu kardyiol Derg	1				1	273	32	2	9	2	9	2	1		2	1	2	1	1	1		2 (they report Gharbi type III that should be a CE2, but the US image is more compatible with a CE3b)	5	1	2		1 (in the papillaty muscle)	1	Kidney, brain occipital lobe	9	1	"cranial"	8	2	1		1	1	1	1	murmur due do mitral valve regurgitation	1	1	1	1	1
	2010	Emlik D	Can Assoc Radiol J	2	3
	2010	Inan N	Diagn Interv Radiol	2	5	1 patient with cardiac CE, but no details)
	2010	Sabouni F	Iran J Parasitol	1				1	274	12	1	9	2	1	9			2	1	2	1	1	1		2 (Extrapolated because they write: "contained dather cysts"; no image provided)	2.7	5	2		1	1	Kidney, peritoneaum, brain	9	2			2	1		1	1	1	1		1	1	1	1	1
	2010	Demircan A	J Emerg Med	2	1								2	1	2	2	T wave inversion	2	1	2	1	1	3	3? Mediastinum? ("On abdominal CT scan, a fistula tract was detected between the liver and pericardium, as well as 5x7 cm cystic lesion on the medial subdiaphragmatic aspect of the liver. The patient’s final diagnosis was mediastinal hydatid cyst)" "pericardial effusion"							1	liver, kidney	9	1	1	26	1	2	9	2	9	1	1		1	1	1	1	1
	2010	Zaghba N	Rev Pneumol Clin	1				1	275	26	1	9	9	9	9			2	2	1	1	1	2		9	99	3;4;pericardium; pulmonary artery;aorta	9 (see notes)	1 (into R atrium/pulmonary artery)	1;1;8;aorta;7	1	2; mediastinum	9	2			1	1		2	9	1	1	syncope; vomica	2 (see notes)	1	1	1	1
	2010	Regassa F	Trop Anim Health Prod	2	7
	2010	Kurdal AT	Ann Ital Chir	1				1	276	37	2	9	9	2	2	1		2	1	1	1	1	1		9 (calcific but in histology they see scoleces)	2	4	2		tricuspid valve	2			1	2	2	1	2	2	1	1	2	1	fatigue	1	1	1	1	1
	2010	Savulescu F	Chirurgia (Bucur)	2	1
	2010	Baselia K	Gen Thorac Cardiovasc Surg	1				1	277	40	1	9	9	2	2	2	complete A-V block	2	2	2	1	1	1		6 (not stated; I extrapolated it)	2.9	5	1	1 (into the aortic root)	1	2			2			1	1		1	1	1	1	wakness, fever, TIA (due to aortic insufficiency)	1	1	1	1	1
	2010	Getaw A	Acta Trop	2	7
	2010	Molavopuor A	J Card Surg	1				11	278	63	2	9	2 (Casoni's test!!!!)	2	2	2	ST changes; right bundle branch block	2	9	9	9	9	1		9	99	2	2		Right ventricular outflow tract	2			2			1	1		1	1	1	1	syncope; systolic murmur	1	1	2 (one patient experienced brain hydatid CE 1 year after surgery, the authors state probably as the result of hydatid brain embolism; not specified what patient)	1	1
									279	21	1	9	2 (Casoni's test!!!!)	9	2	2	right bundle branch block	2	9	9	9	9	1		9	99	2	2		Right ventricular outflow tract	2			2			1	1		1	1	1	1	fever; weight loss, systolic murmur	1	1	2 (one patient experienced brain hydatid CE 1 year after surgery, the authors state probably as the result of hydatid brain embolism; not specified what patient)	1	1
									280	42	2	9	9	9	2	2	complete A-V block	2	9	9	9	9	1		9	99	2	2		Right ventricular outflow tract	2			2			1	2	9	2	1	1	1	syncope; cyanosis	1	1	2 (one patient experienced brain hydatid CE 1 year after surgery, the authors state probably as the result of hydatid brain embolism; not specified what patient)	1	1
									281	15	2	9	9	9	9			2	9	9	9	9	1		9	99	2	2		Right ventricular outflow tract	2			2			1	2	9	1	1	2	1	systolic murmur	1	1	2 (one patient experienced brain hydatid CE 1 year after surgery, the authors state probably as the result of hydatid brain embolism; not specified what patient)	1	1
									282	16	2	9	9	9	9			2	9	9	9	9	1		9	99	1	2		9	2			2			unclear realtion with cardiac CE	1		1	1	1	1	Vomiting, hemiplegia, loss of consciousness with normal brain CT	1	1	2 (one patient experienced brain hydatid CE 1 year after surgery, the authors state probably as the result of hydatid brain embolism; not specified what patient)	1	1
									283	25	2	9	9	9	9			2	9	9	9	9	1		9	99	1	2		9	2			2			1	1		1	1	2	1	fever	1	1	2 (one patient experienced brain hydatid CE 1 year after surgery, the authors state probably as the result of hydatid brain embolism; not specified what patient)	1	1
									284	27	2	9	9	9	2	2	Abnormal T wave	2	9	9	9	9	1		9	99	5	2		1	2			2			1	2	9	1	1	2	1		1	1	2 (one patient experienced brain hydatid CE 1 year after surgery, the authors state probably as the result of hydatid brain embolism; not specified what patient)	1	1
									285	28	2	9	9	9	2	2	Abnormal T wave	2	9	9	9	9	1		9	99	5	2		1	2			2			1	1		1	1	2	1		1	1	2 (one patient experienced brain hydatid CE 1 year after surgery, the authors state probably as the result of hydatid brain embolism; not specified what patient)	1	1
									286	11	1	9	9	9	9			2	9	9	9	9	1		9	99	5	2		1	2			2			1	1		1	1	1	1	systolic murmur	1	1	2 (one patient experienced brain hydatid CE 1 year after surgery, the authors state probably as the result of hydatid brain embolism; not specified what patient)	1	1
									287	12	1	9	9	9	9			2	9	9	9	9	2		9	99	9	2		9	1	1	9	2			not related to cardiac CE	1		1	1	1	1	abdominal pain in the presence of liver cysts	1	1	2 (one patient experienced brain hydatid CE 1 year after surgery, the authors state probably as the result of hydatid brain embolism; not specified what patient)	1	1
									288	32	1	9	9	9	9			2	9	9	9	9	1		9	99	5	2		1	2			2			not related to cardiac CE	1		1	1	1	1	lower limb inschemia and claudication in patient with disruption in femoral artery flow in angiography	1	1	2 (one patient experienced brain hydatid CE 1 year after surgery, the authors state probably as the result of hydatid brain embolism; not specified what patient)	1	1
	2010	Catano J	Am J Trop Med Hyg	1				1	289	18	2	Colombia	2	1	2	1		1	2	2	1	1	1		9 (the Authors describe a cyst with "multiple and mobile internal structures" but the US image is VERY weird and does not look like dauther cysts at all!)	4	4	9 (see notes)	1	4 or 5 (unclear)	2			2			2	1		1	1	1	1		1	1	1	1	1
	2010	Toufan M	Kardiol Pol	1				1	290	22	2	9	1	1	2	2	T wave inversion	2	1	1	1	1	1		1 (not stated; I extrapolated it)	3.7	1	2		3	2			2			1	2	9	2	2	9	9		1	1	1	1	1
	2010	Eren B	Bratisl Lek Listy	2	1
	2010	Zia-ur-Rehman	J Coll Physicians Surg Pak	2	2
	2010	Usluer O	Tex Heart Inst J	2	1
	2010	Tuncer E	Tex Heart Inst J	1				13	291	10	2	9	2	9	9 (authors just state that "ECG showed non-specific changes")			9 (authors state "in 5 patients cysts were confirmed by echocardiography performed for nonspecific symptoms; in 8 patients cardia CE was a component of multiorgan hydatidosis, 3 patients undergone surgery for CE in the past")	9	9 (authors just state "in 4 patients hydatid cysts were diagnosed with thoracic CT sans or MRI")	9 (authors just state "in 4 patients hydatid cysts were diagnosed with thoracic CT sans or MRI")	9	1		9	3	4	2		1	2			2			1	1		1	1	1	1	Fatigue; fever	1	1	1	1	1
									292	19	1	9	2	9	9			9	9	9	9	9	1		9	4	1	2		2	1	2	9	2			1	1		1	1	1	1	cough	1	1	1	1	1
									293	41	1	9	2	9	9			9	9	9	9	9	1		9	3	3	2		1	2			1	1	999	1	2	9	1	1	1	1		1	1	1	1	1
									294	17	1	9	2	9	9			9	9	9	9	9	1		9	5	5	2		1	2			2			1	1		2	9	1	1		1	1	1	1	1
									295	51	2	9	2	9	9			9	9	9	9	9	1		9	8	1	2		3	1	1	9	2			1	1		1	1	2	1	syncope	1	1	1	1	1
									296	46	1	9	2	9	9			9	9	9	9	9	1		9	2	5	2		1	1	brain;lung	9	1	kidney	999	1	2	9	2	9	1	1		1	1	1	1	1
									297	13	2	9	2	9	9			9	9	9	9	9	1		9	4	2	2		3	2			1	2	999	1	2	9	1	1	1	1		1	1	1	1	1
									298	53	1	9	2	9	9			9	9	9	9	9	1		9	5	1	2		2	2			2			1	2	9	1	1	1	1		1	1	1	1	1
									299	32	1	9	2	9	9			9	9	9	9	9	1		9	5	5	2		1	1	1	9	2			1	2	9	1	1	1	1		1	1	1	1	1
									300	41	2	9	2	9	9			9	9	9	9	9	1		9	4	2	2		3	2			2			1	9		1	1	1	1	Fatigue	1	1	1	1	1
									301	68	1	9	2	9	9			9	9	9	9	9	1		9	3	2	2		3	1	1	9	2			1	1		2	9	1	1		1	1	1	1	1
									302	54	2	9	2	9	9			9	9	9	9	9	1		9	2	1	2		3	2			2			1	1		1	1	2	1		1	1	1	1	1
									303	28	2	9	2	9	9			9	9	9	9	9	1		9	5	1	2		2	1	1	9	2			1	1		1	1	2	1		1	1	1	1	1
	2009	Yuksel S	Eur J Echocardiogr	1				1	304	15	1	9	2	1	2	2	T wave inversion	2	9	2	9	CT coronary angiography	1		2 (not stated; I extrapolated it from images)	6	1	2		1	2			2			1	2	9	1	1	1	1	Fatigue	1	1	1	1	1
	2009	Ekin H	Med Sci Monit	2	5
	2009	Menassa-Moussa L	J Malvasc	2	1
	2009	Ziyade S	Heart Lung Circ	2	1
	2009	Berhe G	Trop Anim Health Prod	2	7
	2009	Nonga HE	Trop Anim Health Prod	2	7
	2009	Tolosa T	Onderstepoort J Vet Res	2	7
	2009	Gaultier JB	Rev Med Interne	2	6
	2009	Kandemir C	Turk Kardiyol Dern Ars	2	4		Turkish
	2009	Bayraktaroglu S	Eur Radiol	1				1	305	28	2	9	9	1	9			1	1	2	2	CT and MR angiography	1	9	2 (not stated; I extrapolated it from images)	99	2	2		1	1	R and L pulmonary arteries	9	1	1	10	1	2	9	1	1	1	1	haemoptysis	2	1	1	1	1
	2009	Lainez B	Rev Esp cardiol	2	2	no evidence that the liver abscess communicating with the pericardium and causing tamponnade was a superinfected hydatid cyst as stated by the Authors
	2009	Kebede W	Trop Anim Health Prod	2	7
	2009	Rekik S	Int J cardiol	1				1	306	17	2	9	2	1	2	1		2	1	1	2	1	1		9	6.6	1	2		"a massive cystic mass developing inside the left ventricle, and mildly compressing the outflow tract"	2			2			1	1		1	1	1	1	syncope	1	1	1	1	1
	2009	Ozlu MF	Can J Cardiol	2	2
	2009	Vaidyanathan KR	J Card Surg	1				1	307	63	2	Iraq	9	9	9			2	1	2	1	2	1		9	15	1	2		5	2			2			1	1		2	9	1	1		1	1	1	1	1
	2009	Byard RW	J Forensic Sci	2	1
	2009	Cemil B	Acta Neurochir (Wien)	2	1
	2009	Robles P	Clin Cardiol	2	1								9	9	9			2	1	2	1	1	3	3							1	1	2 (not stated; Iextrapolatedit from images)	2			1	1		1	1	1	1	"progressive right ventricular failre"	1	1	1	1	1
	2009	Donegani E	J Cardiovasc Surg (Torino)	1				1	308	13	1	Sudan	2	9	9			1	1	2	1	1	1		9 (carcified wall but from CT san impossible to ditinguish fluid or solid content)	7.6	2	2		2 with adhesion with mediastinum, cava, aorta, pulmonary artery and R atrium	2			2			1	2	4	1	1	1	1	features of R cardiac failure (hortopnea, jugular distension, hepatomegaly, ascites, peripheral oedema)	1	1	1	1	1
	2009	Dziri C	World J Surg	2	1
	2009	Fernández-Bergés D	Med Clin (Barc)	1				1	309	54	2	9	1	9	2	2	they do not give details	2	1	1	2	2	1		1 (not stated; I extrapolated it)	99	5	2		1	2			2			1	1		9	2	1	1		1	1	1	1	1
	2009	Aboulitatim I	Circulation	2	2
	2009	Fazlinezhad A	Eur J Echocardiogr	1				1	310	36	1	9	9	2	2	2	T wave inversion	2	1	1	1	1	1		2 (not stated; I extrapolated from images)	6.5	1	2		3 or 5…not clear	2			2			1	2	4	2	9	1	1	fever	1	1	1	1	1
	2009	Tasdemir K	J Card Surg	1				9	311	26	1	Turkey	9	9	9			9 (authors state "all patients were diagnosed with echocardiography and computed tomography and/or magnetic resonance" but they not specify type of echocardiography nor who seceived CT and who MRI	9 (authors state "all patients were diagnosed with echocardiography and computed tomography and/or magnetic resonance" but they not specify type of echocardiography nor who seceived CT and who MRI	9 (authors state "all patients were diagnosed with echocardiography and computed tomography and/or magnetic resonance" but they not specify type of echocardiography nor who seceived CT and who MRI	9 (authors state "all patients were diagnosed with echocardiography and computed tomography and/or magnetic resonance" but they not specify type of echocardiography nor who seceived CT and who MRI	9	2		9	99	2;3	1	9	1	2			2			9 (Authors state "Common symptoms were dyspnea and palpitation. Three patients had the 5 P symptoms (pain, pallor, pulselessness, paresthesia, and paralysis) of acute lower limb ischemia." but they donot state who had what)	2	9	9	9	2	9		1	1	1	1	1
									312	22	2	Turkey	9	9	9			9 (authors state "all patients were diagnosed with echocardiography and computed tomography and/or magnetic resonance" but they not specify type of echocardiography nor who seceived CT and who MRI	9 (authors state "all patients were diagnosed with echocardiography and computed tomography and/or magnetic resonance" but they not specify type of echocardiography nor who seceived CT and who MRI	9 (authors state "all patients were diagnosed with echocardiography and computed tomography and/or magnetic resonance" but they not specify type of echocardiography nor who seceived CT and who MRI	9 (authors state "all patients were diagnosed with echocardiography and computed tomography and/or magnetic resonance" but they not specify type of echocardiography nor who seceived CT and who MRI	9	2		9	2;3	1;3	2		1;4 (? Authors state "intracavitary")	2			2			9 (Authors state "Common symptoms were dyspnea and palpitation. Three patients had the 5 P symptoms (pain, pallor, pulselessness, paresthesia, and paralysis) of acute lower limb ischemia." but they donot state who had what)	2	9	9	9	2	9		1	1	1	1	1
									313	44	1	Turkey	9	9	9			9 (authors state "all patients were diagnosed with echocardiography and computed tomography and/or magnetic resonance" but they not specify type of echocardiography nor who seceived CT and who MRI	9 (authors state "all patients were diagnosed with echocardiography and computed tomography and/or magnetic resonance" but they not specify type of echocardiography nor who seceived CT and who MRI	9 (authors state "all patients were diagnosed with echocardiography and computed tomography and/or magnetic resonance" but they not specify type of echocardiography nor who seceived CT and who MRI	9 (authors state "all patients were diagnosed with echocardiography and computed tomography and/or magnetic resonance" but they not specify type of echocardiography nor who seceived CT and who MRI	9	1		9	4	1	2		1	2			2			9 (Authors state "Common symptoms were dyspnea and palpitation. Three patients had the 5 P symptoms (pain, pallor, pulselessness, paresthesia, and paralysis) of acute lower limb ischemia." but they donot state who had what)	2	9	9	9	2	9		1	1	1	1	1
									314	35	2	Turkey	9	9	9			9 (authors state "all patients were diagnosed with echocardiography and computed tomography and/or magnetic resonance" but they not specify type of echocardiography nor who seceived CT and who MRI	9 (authors state "all patients were diagnosed with echocardiography and computed tomography and/or magnetic resonance" but they not specify type of echocardiography nor who seceived CT and who MRI	9 (authors state "all patients were diagnosed with echocardiography and computed tomography and/or magnetic resonance" but they not specify type of echocardiography nor who seceived CT and who MRI	9 (authors state "all patients were diagnosed with echocardiography and computed tomography and/or magnetic resonance" but they not specify type of echocardiography nor who seceived CT and who MRI	9	1		9	5	4	2		1	1	2	9	2			9 (Authors state "Common symptoms were dyspnea and palpitation. Three patients had the 5 P symptoms (pain, pallor, pulselessness, paresthesia, and paralysis) of acute lower limb ischemia." but they donot state who had what)	2	9	9	9	2	9		1	1	1	1	1
									315	27	1	Turkey	9	9	9			9 (authors state "all patients were diagnosed with echocardiography and computed tomography and/or magnetic resonance" but they not specify type of echocardiography nor who seceived CT and who MRI	9 (authors state "all patients were diagnosed with echocardiography and computed tomography and/or magnetic resonance" but they not specify type of echocardiography nor who seceived CT and who MRI	9 (authors state "all patients were diagnosed with echocardiography and computed tomography and/or magnetic resonance" but they not specify type of echocardiography nor who seceived CT and who MRI	9 (authors state "all patients were diagnosed with echocardiography and computed tomography and/or magnetic resonance" but they not specify type of echocardiography nor who seceived CT and who MRI	9	2		9	2;7	1;pericardium	1	1 (embolus in R femoral)	1;7 (? Authors just state "intrapericardial")	2			2			9 (Authors state "Common symptoms were dyspnea and palpitation. Three patients had the 5 P symptoms (pain, pallor, pulselessness, paresthesia, and paralysis) of acute lower limb ischemia." but they donot state who had what)	2	9	9	9	2	9		1	2	1	1	1
									316	74	1	Turkey	9	9	9			9 (authors state "all patients were diagnosed with echocardiography and computed tomography and/or magnetic resonance" but they not specify type of echocardiography nor who seceived CT and who MRI	9 (authors state "all patients were diagnosed with echocardiography and computed tomography and/or magnetic resonance" but they not specify type of echocardiography nor who seceived CT and who MRI	9 (authors state "all patients were diagnosed with echocardiography and computed tomography and/or magnetic resonance" but they not specify type of echocardiography nor who seceived CT and who MRI	9 (authors state "all patients were diagnosed with echocardiography and computed tomography and/or magnetic resonance" but they not specify type of echocardiography nor who seceived CT and who MRI	9	1		9	8	6	2		1	2			2			9 (Authors state "Common symptoms were dyspnea and palpitation. Three patients had the 5 P symptoms (pain, pallor, pulselessness, paresthesia, and paralysis) of acute lower limb ischemia." but they donot state who had what)	2	9	9	9	2	9		1	1	1	1	1
									317	12	1	Turkey	9	9	9			9 (authors state "all patients were diagnosed with echocardiography and computed tomography and/or magnetic resonance" but they not specify type of echocardiography nor who seceived CT and who MRI	9 (authors state "all patients were diagnosed with echocardiography and computed tomography and/or magnetic resonance" but they not specify type of echocardiography nor who seceived CT and who MRI	9 (authors state "all patients were diagnosed with echocardiography and computed tomography and/or magnetic resonance" but they not specify type of echocardiography nor who seceived CT and who MRI	9 (authors state "all patients were diagnosed with echocardiography and computed tomography and/or magnetic resonance" but they not specify type of echocardiography nor who seceived CT and who MRI	9	1		9	4	1	2		1	2			2			9 (Authors state "Common symptoms were dyspnea and palpitation. Three patients had the 5 P symptoms (pain, pallor, pulselessness, paresthesia, and paralysis) of acute lower limb ischemia." but they donot state who had what)	2	9	9	9	2	9		1	1	1	1	1
									318	24	1	Turkey	9	9	9			9 (authors state "all patients were diagnosed with echocardiography and computed tomography and/or magnetic resonance" but they not specify type of echocardiography nor who seceived CT and who MRI	9 (authors state "all patients were diagnosed with echocardiography and computed tomography and/or magnetic resonance" but they not specify type of echocardiography nor who seceived CT and who MRI	9 (authors state "all patients were diagnosed with echocardiography and computed tomography and/or magnetic resonance" but they not specify type of echocardiography nor who seceived CT and who MRI	9 (authors state "all patients were diagnosed with echocardiography and computed tomography and/or magnetic resonance" but they not specify type of echocardiography nor who seceived CT and who MRI	9	1		9	3	5	1		1	2			2			9 (Authors state "Common symptoms were dyspnea and palpitation. Three patients had the 5 P symptoms (pain, pallor, pulselessness, paresthesia, and paralysis) of acute lower limb ischemia." but they donot state who had what)	2	9	9	9	2	9		1	1	1	1	1
									319	76	1	Turkey	9	9	9			9 (authors state "all patients were diagnosed with echocardiography and computed tomography and/or magnetic resonance" but they not specify type of echocardiography nor who seceived CT and who MRI	9 (authors state "all patients were diagnosed with echocardiography and computed tomography and/or magnetic resonance" but they not specify type of echocardiography nor who seceived CT and who MRI	9 (authors state "all patients were diagnosed with echocardiography and computed tomography and/or magnetic resonance" but they not specify type of echocardiography nor who seceived CT and who MRI	9 (authors state "all patients were diagnosed with echocardiography and computed tomography and/or magnetic resonance" but they not specify type of echocardiography nor who seceived CT and who MRI	9	1		9	6	2	2	1(embolus in bilateral femoral)	1	2			2			9 (Authors state "Common symptoms were dyspnea and palpitation. Three patients had the 5 P symptoms (pain, pallor, pulselessness, paresthesia, and paralysis) of acute lower limb ischemia." but they donot state who had what)	2	9	9	9	2	9		1	2	1	1	1
	2009	Eroglu E	J Cardiovasc Med (Hagerstown).	1				1	320	55	1	9	2	9	2	2	T wave inversion and ST segment elevation	2	1	1	2	CT coronary angiography	1		9	5.4	5	2		1	1	1	9	2			2								1	1	1	1	1
	2009	Jaafari A	Ann Cardiol Angeiol (Paris).	1				1	321	28	1	Tunisia	9	9	2	2	re-polarization disturbancies	2	2	2	1	1	2		9	99	une couronne de kystes de taille variable autour des quatre cavités cardiaques. Certains ont un développement endoluminal en particulier vers l’oreillette droite, la partie inférieure de l’oreillette gauche, le sillon inter-auriculoventriculaire droit et le ventricule droit. D’autres kystes comblent le médiastin en s’insinuant entre les gros vaisseaux de la base du coeur avec vésiculisation dans …	1	1	" une couronne de kystes de taille variable autour des quatre cavités cardiaques. Certains ont un développement endoluminal en particulier vers l’oreillette droite, la partie inférieure de l’oreillette gauche, le sillon inter-auriculoventriculaire droit et le ventricule droit. D’autres kystes comblent le médiastin en s’insinuant entre les gros vaisseaux de la base du coeur avec vésiculisation dan…	1	1	6	1 (history of past surgery of CARDIAC CE)	heart	3	1	2	9	1	1	1	1	Urticaria, fever, cough	2	1	1	1	1
	2009	Shah JR	Br J Radiol	1		see notes		1	322	22	2	9	9	9	2	2	T wave invesion	2	1	2	2	1	2		1;2 (extrapolated from images)	99	"multiple intracardiac and pericardial"	2		"multiple intracardiac and pericardial"	2			2			1	1		1	1	1	1	weight loss and anorexia
	2009	Sevimili S	Echocardiography	1		see notes		1	323	21	1	9	9	9	2	1		2	1	1	1	1	1		2 (described as multiseptated)	99	2	9 (Authors state that there were lung localizations indcative of pulmonary embolism)		9	1	2	9	2			1	2	9	1	1	1	1		2
	2009	Olgun H	Eurasian J Med	1		see notes		1	324	9	1	9	9	9	2	2	T wave invesion	2	1	1	1	1	1		1 (extrapolated from images)	6.5	5	2		1	1	1	9	2			2							abdominal pain
	2009	Polat P	Eurasian J Med	2	1
	2009	Katewa A	Cardiovasc Pathol	1				1	325	38	2	9	9	9	2	1		2	1	2	1	1	2		2 (extrapolated from images)	99	2 and pericardium	1	1	7 and "attached to the tricuspid and chordae"	2			2			1	2	9	1	1	2	1	fatigue, loss of appetite, loss of weight	2	1	1	1	1
	2009	Ulas MM	J Card Surg	1		see notes		1	326	71	2	9	9	9	9			9	9	9	9	9	1		2 (extrapolated from sescription)	99	"apical hydatid cysts with two heads invasing pericardium" [sic]	2		9	2			2			9	1		1	1	1	1		9	9	9	9	9
	2009	Mezioug D	Parasite	2	1
	2009	Tiryakioglu O	Heart Lung Circ	1				1	327	50	2	9	2	9	2	1		2	2	2	1	2	1		2 or 4 not clear from images	5	1	2		1	2			2			1	1		2	9	1	1		1	1	1	1	1
	2009	Salehi M	Heart Lung Circ	1				2	328	73	2	9	1	2	2	2	consistent with inferolateral ischemia	2	1	1	1	1	1		9	3.8	1	2		1	2			1	1	10	1	2	9	2	9	1	1		1	1	1	1	1
									329	37	2	9	1	2	2	2	left bundle branck block	2	1	1	1	1	1		9	3.4	5	2		1	2			1	brain; breast	10; 7	1	1		1	1	2	1		1	1	1	1	1
	2009	Bellil S	Tunis Med	2	1
	2009	Kelle S	Int J cardiol	1		see notes		1	330	34	1	9	1	9	9			2	1	1	2	1	2		9	3.5; 2.5	1;1	2		1; ?"adjacent to posterior leaflet of the mitral valve"	2			1 (history of past surgery of CARDIAC CE)	CARDIAC CE treated pharmacologically	4	1	1		1	1	1	1	syncope	9	9	9	9	9
	2009	Saeed MY	BMJ case reports	2	1
	2009	Natarajan D	BMJ case reports	2	10	This article has been adapted from Natarajan Deepak, Bera Motilal. Hydatid cyst of the heart Heart 2007;93:847 (bei mir 444)
	2009	Sirlak M	Cardiovasc Pathol	1				1	331	32	1	9	2	9	9			1	2	1	2	1	1		9	5	6	2		9	2			2			1	1		2	9	1	1	weight loss, letargy, dizziness	1	1	1	1	1
	2009	Basavanagowdappa H	Indian Heart J	1				1	332	27	2	9	9	2	2	1		2	2	2	2	1	1		2 (not stated; I extrapolated it)	4	2	2		3	1	1;2	2;9	2			1	2	9	2	9	1	1	cough, peripheral oedema, jugular vein distension, hepatomegaly	1	1	1	1	1
	2009	Mohsen T	J Thorac Cardiovasc Surg	1				2	333	5	1	9	9	1	9			2	1	1	2	1	1		9	2.3	5	2		1	2			2			1	2	9	1	1	1	1	fatigue	1	1	1	1	1
									334	4	1	9	9	1	9			2	1	1	2	1	1		9	3	5	2		1	1	1	9	2			1	2	9	1	1	2	2		1	1	1	1	1
	2009	Nazyrov FG	Khirurgiia Mosk	2	4		Russian
	2009	Arcas Bellas JJ	Rev Esp Anestesiol Reanim	2	2
	2009	Apaydin AZ	Tex Heart Inst J	1				1	335	37	2	9	9	9	2	1		1	2	1	2	1	1		9	1.8	1	2		papillary muscle	1	liver; lung; spleen	9	2			2	1		1	1	1	1	the patient came to medical attention due to flu-like symptoms and diarhhoea	1	1	1	1	1
	2009	Gursoy S	Tex Heart Inst J	2	5	the papers describe 14 cases of intrathoracic CE, among those 1 was in the pericardium, but they do not provide any detail of this particular case
	2009	Yilmazkaya B	Tex Heart Inst J	1				1	336	37	2	9	1	9	2	2	poor R-wave progression, low voltages, right bundle branch block	2	1	2	1	1	1		9	2.75	5	2		1	2			1	1	10	2	1		1	1	1	1		1	1	1	1	1
	2009	Shehatha J	Tex Heart Inst J	1				4	337	23	9	9	2 (Casoni's test!!!!)	9	9			2	1	1	1	1	1		9	5	1	2		1	9			1	1	999	1	2	9	1	1	2	1	fatigue	1	1	1	1	1
									338	31	9	9	3 (Casoni's test!!!!)	9	9			2	1	1	1	1	1		9	6	1	2		1	9			1	1	999	1	2	9	1	1	2	1	fatigue	1	1	1	1	1
									339	38	9	9	4 (Casoni's test!!!!)	9	9			2	1	1	1	1	1		9	5	1	2		1	9			1	2	999	1	2	9	1	1	2	1	fatigue	1	1	1	1	1
									340	43	9	9	5 (Casoni's test!!!!)	9	9			2	1	1	1	1	1		9	5	1	2		1	9			1	1	999	1	2	9	1	1	2	1	fatigue	1	1	1	1	1
	2009	Kebede N	Trop Anim Health Prod	2	7
	2009	Ozyurtkan MO	Turkiye Parazitol Derg	1				1	341	34	1	9	9	2	9			1	1	2	1	1	2	1	9	99	parietal pericardium	2		6	1	mediastinum; spleen	9	2			1	1		1	1	1	1	cough	1	1	1	1	1
	2009	Erdem MR	Turkiye Parazitol Derg	2	1
	2009	Cevirme D	Wien Med Wochenschr	1				1	342	46	1	9	9	2	2	1		2	2	1	1	1	1		2 (stated by the authors)	4.3	5 (interatrial)	2		1	1	2	9	2			1	2	9	9	2	1	1		1	1	1	1	1
	2008	Turan AA	Am J Forensic Med Pathol	2	2
	2008	Demirci S	Am J Forensic Med Pathol	1				1	343	10	2	9	9	9	1			1	1	1	1	1	2		9 (some were with daugther cysts)	between 0.6 and 2 cm	2; pericardium	1	1	"There was a pericardial effusion of 60 mL. Through a 2-cm incision in the frontal surface of the truncus pulmonalis, a total of 8 daughter cysts between 0.3 and 2 cm were observed. When the heart chambers were opened, a 6 􏰀 5 cm cyst was observed, which was located in the right ventricular apex, filling the ventricular space fully, and whose walls were formed by right ventricle and interventricu…	2			2			9	9	9	9	9	9	9		2	1	1	1	1
	2008	Beck-Schimmer B	Ann Surg	2	2
	2008	Shehatha J	Heart Lung Circ	2	1
	2008	Vasquez JC	J Trop Pediatr	2	1
	2008	Dartevelle P	Rev Prat	2	2
	2008	Goskel O	Acta Chir Belg	1				1	344	42	1	9	2	1	2	2	T wave inversion	2	1	1	2	1	1		9	5.7	1	2		6	9			1 (past surgery of CARDIAC CE)	Heart	7	1	1		2	9	1	1		1	1	1	1	1
	2008	Aleksic-Shihabi A	Acta Med Okayama	1		see notes: this case is complicated!		1	345	27	1	9	2	2	2	2	T wave inversion	2	9	2	1	1	1		9	5	1	9 (the patient was diagnosed due to 2 episodes of anaphylaxis, the first one classified as "severe" (causative diagnosis was not made) the second as "shock" (when finally the diagnosis of CE was made. So I suppose there was a cyst rupture but the Authors do not describe it		5	2			2			1	1		9	9	1	1	anaphylaxis	1	1	a cerebral CE cyst was discovered 2 years after cardiac CE surgery, but brain CT scan was not done in occasion of the first diagnosis, they just performed abdominal CT scan	1	1
	2008	Erkut B	Circ J	1				1	346	26	1	9	2	2	2	2	T wave inversion	2	2	2	1	2	1		2 (not stated; extrapolated from images)	5.7	1	2		2	2			1 (past surgery of CARDIAC CE)	Heart	10	1	1		2	9	2	1		1	1	1	1	1
	2008	Garot J.	Eur Hear J	1				1	347	54	2	France	9	9	2	1		2	1	1	2	1	1		2	9	1	2		1	2			2			1	2	9	1	1	2	1		1	1	1	1	1
	2008	Henaine R.	J Card Surg	1				1	348	24	2	Tunisia/France	2	9	2	2	ischemic signs in the superior lateral territory	1	2	2	2	2	1		2	6.6	1	2		1	1	1	9	2			1	1		2	2	2	1		1	1	1	9 (myocardial ischemia)	1
	2008	Nanjappan S.	Asian Cardiovascular & Thoracic Annals	2	1
	2008	Singh AV.	Asian Cardiovascular & Thoracic Annals	2	2
	2008	Soleimani A.	Echocardiography	1				1	349	31	2	Iran	2	1	2	2	flat or inverted T-waves in leads II, III and aVF; sinus tachycardia	2	2	1	2	2	1		9	4.3	2	2		9	2			2			1	2	9	1	1	1	1	syncopal attack abortion	1	1	1	1	1
	2008	Selcuk MT.	Heart, Lung and Circulation	1				1	350	54	2	Turkey	9	9	2	1		2	1	2	1	1	1		2	5.1	5	2		1	2			2			1	2	9	2	2	1	1		1	1	1	1	1
	2008	Tugcu B.	Minim Invas Neurosurg	1				1	351	34	1	Turkey	1	9	2	1		9	9	2	1	1	1		? (cyst including calcified areas)	3.5	1	2		9	1	Spine	9	1	Spine	3 months since last OP, 7 yers since first OP	2	1		1	1	1	1		1	1	1	1	1
	2008	Sissay MM.	Trop Anim Health Prod	2	7
	2008	Ilic S.	Pediatr Cardiol	1				1	352	13	1	Serbia and Montenegro	2	2	2	2	sinus tachycardia, incomplete right bundle-branch block, Q-waves in leads D3 and aVF	2	1	1	1	2	1		9	3.3	5	1	1	1	2			2			1	2	9	2	1	1	1	fever, rash, nausea, vomiting	2	1	1	1	1
	2008	Bal N.	Saudi Med J	1				1	353	25	2	9 (hospital in Turkey)	9	9	9			9	9	9	9	9	1		9	999	6	9		9	9			9			9	9	9	9	9	9	9		9	9	9	9	9
	2008	Charokopos N.	European Journal of Cardio-thoracic surgery	2	1
	2008	D'Alessandro A.	Clinical Microbiology Reviews	2	2
	2008	Eberly MD.	The Pediatric Infectious Disease Journal	2	2
	2008	Rezaian GR.	European Journal of Echocardiography	1				1	354	45	1	Iran	2	2	2	2	sinus rhythm with T-wave inversion in inferior leads	2	1	1	1	1	1		CE2? (cyst with multiple small calcified particles (daughter cysts)	3	2 or 4 (Tricuspidalklappe, weiss nicht auf welcher Seite der Klappe)	2		3	2			2			1	2	9	1	1	1	1		1	1	1	1	1
	2008	Kervan U.	J Card Surg	1				1	355	46	1	Turkey	9	9	2	2	complete AV block	2	1	2	1	2	2		CE2	2.5;?	5;5	1	1	1;1	2			2			1	1		1	1	2	2		1	1	1	1	1
	2008	Jerbi S.	Annales de cardiologie et d'angeiologie	2	5	Kollektiv
	2008	Orhan G.	Annales de cardiologie et d'angeiologie	2	5	Kollektiv
	2008	Karadede A	International Journal of Cardiology	1				1	356	66	1	Turkey	2	2	2	2	T-wave inversions in leads D2, D3, aVF and V3-6	2	1	1	2	2	1		CE2	11.3	1	2		7	9			1	1	8	1	1		2	2	1	1		1	1	1	1	1
	2008	Dursun M.	Cardiac Imaging	2	3
	2008	Omay O.	The heart surgery forum	1				1	357	7	2	Turkey	1	1	2	1		2	1	1	1	1	1		9	2.5	5	2		1	9			2			2	1		1	1	1	1		1	1	1	1	1
	2008	Tarichko IV	Heart Surg Forum	2	4		Russian
	2008	Guney M.	Saudi Med J	1				25	358	38	2		9	9	9			9	9	9	9	9	9		9	999	2	9		1	9			9			1	9	9	9	9	9	2 (ventricur arrhythmia)		9	9	9	9	9
									359	17	2		9	9	9			9	9	9	9	9	9		9	999	2	9		1	9			9			1	9	9	9	9	9	2 (ventricur arrhythmia)		9	9	9	9	9
									360	36	2		9	9	9			9	9	9	9	9	9		9	999	2	9		1	9			9			9	9	9	9	9	9	9		9	9	9	9	9
									361	44	2		9	9	2	2	conduction disorders (blocks)	9	9	9	9	9	9		9	999	5	9		1	9			9			9	9	9	9	9	9	9		9	9	9	9	9
									362	61	1		9	9	9			9	9	9	9	9	9		9	999	1	9		1	9			9			1	9	9	2	2	2	9		9	9	9	9	9
									363	35	1		9	9	2	2	conduction disorders (blocks)	9	9	9	9	9	9		9	999	2	9		1	9			9			9	9	9	9	9	9	9		9	9	9	9	9
									364	12	1		9	9	9			9	9	9	9	9	9		9	999	2	9		1	9			9			1	9	9	2	2	2	9		9	9	9	9	9
									365	33	1		9	9	9			9	9	9	9	9	9		9	999	4	9		1	9			9			9	9	9	9	9	9	9		9	9	9	9	9
									366	14	2		9	9	9			9	9	9	9	9	9		9	999	1	9		1	9			9			9	9	9	9	9	9	9		9	9	9	9	9
									367	18	2		9	9	9			9	9	9	9	9	9		9	999	1	9		1	9			9			9	9	9	9	9	9	9		9	9	9	9	9
									368	42	2		9	9	9			9	9	9	9	9	9		9	999	4	9		1	9			9			9	9	9	9	9	9	2 (atrial arrhythmia)		9	9	9	9	9
									369	17	2		9	9	9			9	9	9	9	9	9		9	999	1	9		1	9			9			1	9	9	2	9	9	9		9	9	9	9	9
									370	42	1		9	9	9			9	9	9	9	9	9		9	999	1	9		1	9			9			9	9	9	9	9	9	2 (ventricur arrhythmia)		9	9	9	9	9
									371	55	2		9	9	9			9	9	9	9	9	9		9	999	3	9		1	9			9			9	9	9	9	9	9	2 (atrial arrhythmia)		9	9	9	9	9
									372	38	2		9	9	9			9	9	9	9	9	9		9	999	2	9		1	9			9			1	9	9	9	9	9	9	wakness, malaise, chills, urticaria, presyncope	9	9	9	9	9
									373	16	1		9	9	9			9	9	9	9	9	9		9	999	pericardium	9		9 (5, 6 or 7)	9			9			9	9	9	9	9	9	9		9	9	9	9	9
									374	29	1		9	9	9			9	9	9	9	9	9		9	999	pericardium	9		9 (5, 6 or 7)	9			9			9	9	9	9	9	9	2 (ventricur arrhythmia)		9	9	9	9	9
									375	49	2		9	9	9			9	9	9	9	9	9		9	999	pericardium	9		9 (5, 6 or 7)	9			9			9	9	9	9	9	9	9		9	9	9	9	9
									376	23	1		9	9	9			9	9	9	9	9	9		9	999	pericardium	9		9 (5, 6 or 7)	9			9			9	9	9	9	9	9	2 (atrial arrhythmia)		9	9	9	9	9
									377	55	1		9	9	9			9	9	9	9	9	9		9	999	pericardium	9		9 (5, 6 or 7)	9			9			9	9	9	9	9	9	9		9	9	9	9	9
									378	38	2		9	9	9			9	9	9	9	9	9		9	999	pericardium	9		9 (5, 6 or 7)	9			9			1	9	9	2	9	9	9		9	9	9	9	9
									379	40	2		9	9	9			9	9	9	9	9	9		9	999	pericardium	9		9 (5, 6 or 7)	9			9			1	9	9	2	9	9	9		9	9	9	9	9
									380	17	2		9	9	9			9	9	9	9	9	9		9	999	pericardium	9		9 (5, 6 or 7)	9			9			1	9	9	2	9	9	9		9	9	9	9	9
									381	26	1		9	9	9			9	9	9	9	9	9		9	999	pericardium	9		9 (5, 6 or 7)	9			9			1	9	9	2	9	9	9		9	9	9	9	9
									382	17	2		9	9	9			9	9	9	9	9	9		9	999	1	9		9	9			9			9	9	9	9	9	9	9		9	9	9	9	9
	2008	Rahman A.	Türkiye Parazitol Derg	2	4		Turkish
	2008	Köse M.	Türkiye Parazitol Derg	2	7
	2007	Ülgen MS.	Anadolu Kardiyol Derg	1				1	383	7	2	Turkey	2	2	2	1		2	1	1	1	1	1		9	2.9	1	2		1	1	brain	9	2			2	1		1	1	1	1		1	1	1	1	1
	2007	Manduz S.	Anadolu Kardiyol Derg	2	4		Turkish
	2007	Perez David E.	Eur Heart J	1				1	384	54	1	Spain	2	9	2	2	Q-waves in II, III and aVF	2	1	1	2	1	1		9	7	5	2		1	2			2			1	1		1	1	2	1		1	1	1	1	1
	2007	Ozturk E.	Heart, Lung and Circulation	1				1	385	19	1	Turkey	9	2	1			2	1	2	1	1 (conventional angiography and MRA)	1		9	999	2	2		9	1	2	9	2			1	2	1	1	1	1	1		2	1	1	1	1
	2007	Heye T.	Am J Trop Med Hyg	1				1	386	33	1	Turkey	9	9	1			1	1	2	2	1	2 and 3	1	CE2 and CE4	999	1	2		1	2			1	heart	999 (in 1998)	2	1		1	1	1	1		1	1	1	1	1
	2007	Muthu SK	The British Journal of Radiology	1				2	387	32	1	UK	2	1	2	2	right ventricular hypertrophy; right bundle branch block	2	1	2	2	1	1		CE2 (non-calcified cystic lesion with thin internal septations)	6	5	2		1	1	2	9	2			1	2	NYHA II	2	1	1	1		1	1	1	1	1
									388	27	2	UK	2	1	2	2	non-specific T-wave changes in the inferolateral leads	2	1	2	2	1	1		CE2 (MRI revealed the cyst contents to be T2 hyperintense, separated by hypointense septae)			1	1	1	2			2			1	2	9	2	1	1	1		1	1	1	1	1
	2007	Yuksel M.	Korean J Radiol	2	3
	2007	Kabbani SS	Asian Cardiovascular & Thoracic Annals	2	5	Kollektiv
	2007	Toda G.	Nihon Rinsho	2	4		Japanese
	2007	Choudhury S.	Pediatr Surg Int	2	1
	2007	Murat V.	Asian Cardiovascular & Thoracic Annals	2	5	Kollektiv
	2007	Natarajan D	Heart	1				1	389	50	1	9	9	9	1			2	1	2	1	1	1		CE2 (cyst had daughter cysts and a clear fibrovascular wall)	5.5 (386: 4.7 bis 5.5)	5	2		1	9			2			2	1		1	1	1	1		1	1	2	1	1
	2007	Tufekcioglu O.	J Am Soc Echogardiogr	1				16	390	62	2	Turkey	9	9	2	1		2	9	2	1	1	1		9 (steht multilocular)	999	1, pericardium (steht 1 lesion, Pericardium, LV lateral wall?!)	2		9	1	1	9	9			1	2	9	1	1	1	1		1	1	1	1	1
									391	24	1	Turkey	9	9	2	2	left bundle branch block	2	9	2	1	1	1		whs. CE1 (steht unilocular)	999	5	2		1	1	1; spleen	9	9			1	2	9	1	1	1	1		1	1	1	1	1
									392	22	1	Turkey	9	9	2	1		2	9	2	1	1	1		9 (steht multilocular)	999	1	2		1	2		9	9			1	2	9	1	1	1	1		1	1	1	1	1
									393	36	2	Turkey	9	9	2	1		2	9	2	1	1	1		9 (steht multilocular)	999	1, pericardium (steht 1 lesion, Pericardium, LV lateral wall?!)	2		9	2		9	9			1	2	9	1	1	1	1		1	1	1	1	1
									394	60	1	Turkey	9	9	2	1		2	9	2	1	1	1		whs. CE1 (steht unilocular)	999	1	2		1	1	2	9	9			2	1		1	1	1	1		1	1	1	1	1
									395	30	2	Turkey	9	9	2	1		2	9	2	1	1	1		9 (steht solid)	999	1	2		1	1	brain; spine; spleen	9	9			2	1		1	1	1	1		1	1	1	1	1
									396	50	2	Turkey	9	9	2	1		2	9	2	1	1	2		9 (eine Zyste multilocular, eine unilocular)	999	1; anterior ascending aorta	2		1; plus Aorta	2		9	9			1	2		1	1	1	1		1	1	1	1	1
									397	30	1	Turkey	9	9	2	1		2	9	2	1	1	1		9 (steht multilocular)	999	2, pericardium (steht 1 lesion, pericardium, LV free wall)	2		9	1	1	9	9			1	1		1	1	2	1		1	1	1	1	1
									398	20	2	Turkey	9	9	2	2	right bundle branch block	2	9	2	1	1	1		9 (steht solid)	999	1	2		1	2		9	9			1	1		1	2	1	1		1	1	1	1	1
									399	11	1	Turkey	9	9	2	2	right bundle branch block	2	9	2	1	1	1		whs. CE1 (steht unilocular)	999	2	2		1	2		9	9			1	1		1	1	2	1		1	1	1	1	1
									400	73	1	Turkey	9	9	2	2	left bundle branch block	2	9	2	1	1	2		9 (eine Zyste multilocular, eine unilocular)	999	2;4	2		1;Pericardium	1	1	9	9			1	1		1	2	1	1		1	1	1	1	1
									401	60	2	Turkey	9	9	2	2	left bundle branch block	2	9	2	1	1	1		9 (steht multilocular)	999	1	2		1	1	spleen	9	9			1	1		1	2	1	1		1	1	1	1	1
									402	43	2	Turkey	9	9	2	1		2	9	2	1	1	1		9 (steht multilocular)	999	1, Pericardium (steht 1 lesion, Pericardium, LV lateral wall?!)	2		9	1	2	9	9			1	1		1	1	2	1		1	1	1	1	1
									403	30	2	Turkey	9	9	2	1		2	9	2	1	1	1		whs. CE1 (steht unilocular)	999	2, 6, pericardium (steht 1 lesion, pericardium, RV apex)	2		9	1	2	9	9			1	1		1	1	2	1		1	1	1	1	1
									404	60	1	Turkey	9	9	2	1		2	9	2	1	1	1		9 (steht multilocular)	999	2	2		1	2		9	9			2	1		1	1	1	1		1	1	1	1	1
									405	45	2	Turkey	9	9	2	1		2	9	2	1	1	1		9 (steht multilocular)	999	2, pericardium (steht 1 lesion, pericardium, RV free wall)	2		9	1	1	9	9			1	1		1	1	1	1	ascites, pretibial edema	1	1	1	1	1
	2007	Cruz-Gonzalez I.	Circulation	1				1	406	62	2	9	9	9	1			2	1	1	2	2	2		9	5	1	2		5; 8	9			1	1	3	1	1		2	1	1	1	generalized pruritus, flushing and urticaria	1	1	1	1	1
	2007	Franco-Paredes C.	Clin. Cardiol.	2	3
	2007	Li F.	Liver Transplantation	2	1
	2007	Niarchos C.	International Journal of Cardiology	1				1	407	43	2	Greece	2	2	2	2	left bundle branch block, some VES	2	1	1	2	1	1		9	6	1	2		9	2			1	1	9	1	1		1	1	1	1	repeated pre-syncopal and syncopal attacks, dizzy spells, slurred speech	1	1	1	1	1
	2007	Zippi M.	Clin Ter	2	1
	2007	Biyik I.	Int J Cardiovasc Imaging	1				1	408	78	2	Turkey	2	9	2	2	paroxysmal atrial fibrillation	2	1	1	1	1	1		CE5 (Bild; plus Beschreibung: partly calsific capsule and the appearance of mostly solid and cystic content)	999	3 (eft atrial mass and ist diastolic movement towards inflow tract of mitral valve)	2		1	1	1; 2	CE2; CE2	2			1	2	9	1	1	2	2	fatigue; mitral stenosis	1	1	1	1	1
	2007	Demircin M.	Anadolu Kardiyol Derg	1				1	409	50	2	Turkey	2	9	1			2	1	2	1	1	1		9	1.9	5	2		1	2			1	left leg (atientin wurde initial wegen einer Echinokokken-Zyste im linken Bein operiert, die kardiale Zyste kam später, allerdings fehlen zeitliche Angabe)	9	9	9		9	9	9	9	9	1	1	1	1	1
	2007	Asri F.	L' Encéphale	1				1	410	53	1	Maroc	9	9	9	9		9	9	9	2	9	1		9	999	9	9		9	1	1; 2; Hirn	9	2			2	1		1	1	1	1		1	1	1	1	1
	2007	Nimeri, NAG	Saudi Med J	1				1	411	9	1	Sudan	1	2	2	1		2	1	2	1	1	1		9 (well demarcated, well defined, rounded, echolucent cyst); vom Bild her könnte es CE1 oder CE 3A sein…	3	5	2		1	2			2			1	1		1	1	1	1	dry cough	1	1	1	1	1
	2007	Erol B.	Eur J Pediatr Surg	2	1
	2007	Maksimovic R	Acta Chir Iugosl	2	4		Serbian
	2007	Arslan C	Acta Medica	1				1	412	77	1	Turkey	1	9	2	2	atrial fibrilation; right bundle branch block	2	2	1	1	1	2		9	cyst 1: 5; cyst 2: 3.5	2; 4	2		cyst 1: 9; cyst 2: 5	2			1	1	17	2	1		1	1	1	1	transient ischemic attack	1	1	1	1	1
	2007	Gozubuyuk A.	Ann Saudi Med	2	5	mehrere Fälle, können schlecht aufgeschlüsselt werden
	2007	Vural M.	Clinical Imaging	1				1	413	33	2	Turkey	9	9	2	1		2	1	2	2	1	1		CE1 (cystic mass with homogenous nature of the internal structure)	2.4	1, pericardium	2		9 (intraoperatively: pericardial cyst, which extended to the myocardium)	2			2			2	1		1	1	1	1		1	1	1	1	1
	2007	Yilmaz M.	The Heart Surgery Forum	1				1	414	19	1	Turkey	1	1	2	2	complete AV-block	2	1	2	1	1	1		CE1	4	5	2		1	2			2			1	2	9	1	1	1	1	syncope	1	1	1	1	1
	2007	Kucukarslan N.	J Card Surg	2	5	not only on cardiac CE
	2007	Trisvetova EL	Klin Med (Mosk)	2	4		Russian
	2006	Mese B.	Anadolu Kardiyol Derg	2	4		Turkish
	2006	Fertin M.	Cardiovascular Pathology	1				1	415	47	2	France	2	2	2	2	normal sinus rhythm with negative T waves in inferior and lateral leads	2	2	2	2	2	1		Bild: whs. CE2 (cystic structure with pseudomambrane inside)	6.5	1 or 2 ( "inferoposterior mass" - sicher Ventrikel, aber ich weiss nicht, ob rechts oder links)	2		5	2			2			1	2	9	2	1	1	1		1	1	1	1	1
	2006	Zobel E.	Clin Res Cardiol	1				1	416	59	2	German	1	1	2	1		2	1	2	1	2	1		CE1 (cystic, well circumscribed mass)	4.2	5	2		1	2			2			1	2	9	2	1	1	1		1	1	1	1	1
	2006	Gholam-Reza O.	European Journal of Cardio-thoracic surgery	1				1	417	26	1	Iran	9	9	1			1	1	2	1	1	1		Bild: CE2 oder CE3B - bin nicht sicher	999	1	2		1	2			2			1	2	9	1	1	1	1		1	1	1	1	1
	2006	Özarmagan S.	Braz J Infect Dis	2	1
	2006	Kakouros S.	Echocardiography	1				2	418	16	1	Greece	9	9	2	2	nonspecific T-wave abnormalities	2	1	2	1	1	1		Bild: CE1?	999	5	2		1	1	1;2	9	2			2	1		1	1	1	1		1	1	1	1	1
									419	56	2	Greece	2	9	2	2	ST depression and T-wave inversion in leads I, aVL, and V1-V6	2	2	2	1	1	1		Bild: CE2?	999	2	2		4	2			2			1	2		2	1	2	1		1	1	1	1	1
	2006	Soydine S.	Echocardiography	1				1	420	56	1	Turkey	2	9	2	2	T-wave inversion in leads V4-V6	2	1	1	1	1	1		CE2 oder CE 3B	10	1	2		1	2			1	1	2	1	2	9	2	1	1	1	weight loss	1	1	1	1	1
	2006	Martin-Herrero F.	Heart	2	1	hepatic cyst with pericardial perforation
	2006	Gundogdu F.	Heart	1				1	421	52	1	9	1	2	2	2	sinus tachycardia	2	1	2	1	1	1		CE2 ("septates within the cyst)	3	1	2		"in left ventricular apex"	2			2			1	1		1	1	2	1	fatigue	1	1	1	1	1
	2006	Nemes A.	Int J Cardiovasc Imaging	1				1	422	24	1	Marocco	9	9	1			2	1	1	2	1	2		Bild: whs beide Cysten CE 1	3.4;3.6	2;4	9		7;7	2			2 (history of cardiac tamponade, pleural effusion, ascites and liver dysfunction 4 years before)			1	2	9	1	1	1	1		1	1	1	1	1
	2006	Smedema E	S Afr Med J	2	9
	2006	Nurkalem Z.	International Journal of Cardiology	1				1	423	34	1	Turkey	1	1	1			2	1	1	2	1	1		CE2? (large cyst with three vesicles with basal calcification	5.2	1	2		1	1	spinal	9	1	spinal	first time 5 years ago, last time 6 months ago	2	1		1	1	1	1		1	1	1	1	1
	2006	Siniawski H.	Echokardiogram	2	4		Polish
	2006	El Biaze M.	Rev Mal Respir	2	3
	2006	Abounadi R.	Rev Pneumol Clin	1				1	424	21	1	Maroc	2	2	1			2	2	2	1	1	2		CE2? (images kystiques multivésiculaires non calcifiées)	999	2;4	2		8;9	1	2	9	1	2	5	2 (symptomatisch sind eher die Lungen-Zysten)	1		1	1	1	1	hemoptisis, fever	1	1	1	1	1
	2006	Dell'Amore A.	Heart Lung and Circulation	1				1	425	28	2	Italy	9	9	1			2	1	1	2	1	1		? (polilobated cyst)	999	5	2		1	2			2			1	1		2	1	1	1	fever	1	1	1	1	1
	2006	Malagnino V.	Pathologica	1				1	426	35	2	Italy	2	9	1			2	1	2	2	1	1		CE2? (cisti polilobata con parete calcifica)	6.2	1	2		1	2			2			1	1		1	1	1	1	syncope	1	1	1	1	1
	2006	Celik T.	International Journal of Cardiology	1				1	427	66	1	Turkey	9	9	2	2	sinus tachycardia and ST-segment elevation in all precordial leads	2	1	2	1	1	2		9	999	1	1	1	4	2			2			1	1	1	1	1	1	1	anaphylactic shock	9 (Die Zyste ist rupturiert, aber ich weiss nicht, wohin es überall embolisiert hat)	9	9	9	9
	2006	Oueslati S.	Presse Med.	2	5	Kollektiv
	2006	Ugurlucan M.	Circulation	1				1	428	12	1	Turkey	9	9	2	2	pericardial tamponade	2 (nach Drainage der Tamponade)	1	1	2	1	1		9	5.8	5	2		1	2			2			1	2	9	1	1	2	1		1	1	1	1	1
	2006	Inceboz T.	Annals of Nuclear Medicine	2	7
	2006	Tandon S.	Asian Cardiovascular & Thoracic Annals	1				1	429	24	2	India	2	9	1			2	1	2	1	1	1		multi-cystic right atrial mass	4.5	4	2		5	1	1;2	9	2			1	2	9	2	1	2	1		1	1	1	1	1
	2006	Bell C.	Surgical Infections	1				1	430	63	1	origin: Iraq / residence: USA	2	2	2	1		1	2	1 (CT Abdomen, Herz angeschnitten)	1	1	1		9	2.3	5	2		1	1	1	2	2			2	1		1	1	1	1		1	1	1	1	1
	2006	Aydin NB	Asian Cardiovascular & Thoracic Annals	1				1	431	24	2	Turkey	9	1	2	1		2	1	1	1	1	2		9;9	3;4	aorta;3	1	1	9;9	2			1	2; heart	6;8	1	1		1	1	1	1	acute embolic stroke	9	9	2	1	9
	2006	Gülcan O	Anadolu Kardiyol Derg	1				1	432	37	1	Turkey	9	9	2	2	T-wave negativity and pathologic Q on dervations D2-3, aVF	1	1	2	2	2	1		CE 1 (Bild sieht so aus)	999	1	2		9	2			2			1	1		2	9	1	1	productive cough	1	1	1	1	1
	2006	Pakis I.	J Forensic Sci	1				3	433	16	2	9	9	9	9	9		9	9	9	9	9	1		9	4.5 x 4 x 3	9	9		9	1	liver	9	2			9	9	9	9	9	9	9	patient felt ill at home -> cardial resuscitation in hospital -> death	1	1	1	1	1
									434	39	2	9	9	9	9	9		9	9	9	9	9	2		9	2 x 1.5 x 1 bis 7 x 4 x 5	1, 2, 3, 4	2		1	2			2			9	9	9	9	9	9	9		1	1	1	1	1
									435	28	2	9	9	9	9	9		9	9	9	9	9	1		9	4 x 4 x 3	5	2		1	2			2			9	9	9	9	9	9	9		1	1	1	1	1
	2006	Kilic D.	J Thorac Imaging	2	3
	2006	Kosecik M.	Can J Cardiol	1				1	436	10	2	Turkey	1	1	2	2	Low QRS voltage	2	1	2	1	1	1		Bild; gemäss Text: hydatid cyst mimicking a solid mass)	4.5		2		7	2			2			1	2	9	2	1	1	1	fever, dry cough	1	1	1	1	1
	2006	Sersar S.	Heart Lung and Circulation	2	1
	2006	Elhattaoui M.	Arch Mal Coeur Vaiss	1				10	437	18	1	Maroc	2	9	2	2	T negativity inferolateral	2	2	1	2	1	2		9	999	1;2;3;4	9		9	2			2			1	2	9	2	1	1	1		1	1	1	1	1
									438	20	1	Maroc	2	9	2	2	right heart hypertrophy	2	1	2	1	1	2		9	999	4	9		9	2			1	1	999	2	1		1	1	1	1		2	1	1	1	1
									439	6	1	Maroc	2	9	2	2	T negativity anterior	2	1	1	1	1	1		9	999	5	9		1	1	1	9	1	1	999	1	2	9	2	1	1	1		1	1	1	1	1
									440	49	1	Maroc	2	9	2	2	microvoltage; diffuse T negativity	2	1	2	2	1	1		9	999	1	9		9	2			2			1	2	9	1	1	1	1		1	1	1	1	1
									441	15	2	Maroc	2	9	2	2	diffuse T negativity; left atrium hypertrophy	2	1	1	2	1	1		9	999	1	9		9	1	1	9	2			1	2	9	2	1	1	1		1	1	1	1	1
									442	27	2	Maroc	2	9	2	2	VES (Trigemini)	2	1	2	2	1	1		9	999	1	9		9	1	1	9	2			2	1		1	1	1	1		1	1	1	1	1
									443	28	2	Maroc	2	9	2	2	complete AV-block	2	2	2	1	1	1		9	999	5	9		1	2			2			1	1		1	1	1	1		1	1	1	1	1
									444	28	1	Maroc	2	9	2	2	diffuse T negativity	2	1	2	1	1	2		9	999	1	9		9	2			1	1	999	1	1		1	1	1	1	syncope	1	1	1	1	1
									445	23	1	Maroc	2	9	2	2	left ventricular hypertrophy; diffuse T negativity	2	1	1	1	1	1		9	999	1	9		9	1	kidney	9	2			1	1		1	1	1	1	dysarthria	1	1	1	1	1
									446	33	1	Maroc	2	9	2	2	pericarditis specific changes	2	1	2	1	1	1		9	999	9	9		9	2			2			1	1		1	1	1	1	asthenia, weight loss	1	1	1	1	1
	2006	Mitrev ZK.	The heart surgery forum	1				1	447	23	1	Macedonia	2	2	2	2	deep negative T-waves in leads I, II, III, aVF and V3-V6	2	2	2	2	2	1		? (multilocular hydatid cyst - es hat noch ein Bild, ist allerdings schlecht	8	5	2		1	2			2			1	2	9	1	1	1	1		1	1	1	1	1
	2006	Shevchenko IuL	Khirurgiia	2	4		Russian
	2006	Stoianov G.	Khirurgiia	2	4		Bulgarian
	2006	Obradovic Z.	Med Arh.	2	4		Bosnian
	2006	Shevchenko YL.	MMCTS	2	5
	2006	Bouraoui H.	Rev Med Liege	1				3	448	6	2	Tunisia	9	9	2	2	right ventricular hypertrophy, anterior repolarisation abnormalities	2	1	2	1	1	1		CE1? (masse kystique homogène)	1.5	4	2		1	1	1;2	9	2			1	2	9	1	1	1	1	dry cough	1	1	1	1	1
									449	43	2	Tunisia	9	9	2	2	atrial fibrilation	2	1	2	2	1	2		CE1? (masse kystique homogène)	2	5	2		1	2			2			1	2	9	1	1	2	1		1	1	1	1	1
									450	25	2	Tunisia	9	9	2	2	abnormal repolarisation anterior	2	1	2	1	1	1		CE1? (masse kystique homogène)	2	4	2		1	1	2	9	1	2	8	1	2	9	2	1	1	1		1	1	1	1	1
	2006	Yaliniz H.	Texas Heart Institute Journal	1				7	451	26	1	Turkey	2	9	2	2	ST and T alterations	2	1	2	2	1	2		9	2; 10;2;3	3;1;5;4	2		7;9;9	2			1	cardiac	10	1	2	9	1	1	2	1		1	1	1	1	1
									452	38	2	Turkey	1	9	2	2	ST and T alterations	2	1	2	2	1	1		9	6	1	2		1	2			1	1;2	12;8	1	2	9	1	1	1	1	cough	1	1	1	1	1
									453	18	1	Turkey	1	9	2	2	ST and T alterations	2	1	2	2	1	1		9	10	1	1	2	1	2			2			1	9	9	9	9	9	9	cardiac tamponade	1	1	1	1	1
									454	25	2	Turkey	2	9	2	1		2	1	2	2	1	2		9	2.5;5;3	4;4;1	1	1	4;1;1	1	1;2	9	1	cardiac	2	1	2	9	2	1	1	1		1	1	1	1	1
									455	6	2	Turkey	1	9	2	1		2	1	2	2	1	1		9	4	1	2		1	1	1	9	2			1	1		1	1	1	1	abdominal pain and hepatosplenomegaly	1	1	1	1	1
									456	10	1	Turkey	2	9	2	1		2	1	2	2	1	1		9	6.6	1	2		1	1	1	9	2			1	1		1	1	1	1	fatigue and fever	1	1	1	1	1
									457	16	1	Turkey	2	9	2	2	ST and T alterations	2	1	2	2	1	1		9	5;3	1	1	1	1	1	1	9	2			1	1		1	1	1	1	acute stroke	1	1	2	1	1
	2006	Altun Ö.	The Turkish Journal of Pediatrics	1				1	458	5	2	Turkey	2	2	1			2	1	2	1	1	1		Bild: CE2?	2.6	4	2		5	1	2	9	2			1	2		2	2	2	2	cough, fever, hemoptysis	1	1	1	1	1
	2005	Ren H.	Chin Med Sci J	1				1	459	32	2	China	9	9	2	1		2	1	2	1	1	9 (eine Zyste zwischen Aorta und V. cava sup, eine in der Wand des rechten Ventrikels)	1	9	999;999	1	2		1;?	1	1	9	2			2	1		1	1	1	1		1	1	1	1	1
	2005	Derntl M.	Heart	1				1	460	36	2	Austria	9	9	2	2	classical signs of subacute inferior myocardial infarction	2	1	1	1	2	1		cystic lesion with a rim of calcification adherent to the inferior wall	6	5	2		1	2			2			1	1		1	1	2	2		1	1	1	1	1
	2005	Al-Mahroos, HM	Saudi Med J	1				1	461	43	2	Bahrain	9	2	2	2	sinus rhythm with left bundle branch block	2	1	2	1	1	2		9	7;2	1;3	1	1	9;9	2			2			1	2	9	1	1	1	1	dry cough, peripheral cyanosis	9	9	9	9	9
	2005	Ileri M.	Angiology	1				1	462	46	1	Turkey	2	2	2	2	ST segment elevation in leads D2, D3, aVF, V5 and V6	2	1	2	1	2	1		cystic mass with well defined borders	5.7	1	2		7	2			2			1	1		2	1	1	1		1	1	1	1	1
	2005	Iltumur K.	Eur J Echocardiography	1				1	463	40	2	Turkey	9	9	2	2	intraventricular conduction abnormality and ST depression with negative T waves in leads 1, aVL and V1-V6	2	2	2	1	2	2		9	1.5;1.0;1.3;1.1	5	2			2			1	heart	4	1	1		2	1	2	1		1	1	1	1	1
	2005	Solano Remirez M.	Anales de Medicina Interna	2	1	die Patientin hat eine Leberzyste, die ins Perikard durchgebrochen ist
	2005	Altozano Gomez J	Rev Clin Esp	1				1	464	33	1	Spain	2	1	2	2	signs of ischemia inferolateral	2	2	2	2	1	1		Bild: CE2?	`6.6	1	2		1	2			2			1	1		1	1	1	1	abdominal pain, hepatomegaly	1	1	1	1	1
	2005	Ibanez B.	Eur J Echocardiography	2	2
	2005	Prakash EB.	J Assoc Physicians India	1				1	465	24	2	India	9	2	2	2	sinustachycardia; inverted T waves	2	1	2	1	1	2		9(large multiloculated cyst)	8;999	1, 2, 3 4 ( grosse Zyste betrifft alle Herzkammern; bei der kleinen, intraoperativ gefundenen Zyste, fehlt eine Lokalisationsangabe)	2		2; 7	2			2			1	1		1	1	1	1	syncope, backache and epigastric pain	1	1	1	1	1
	2005	Xia D.	Transplantation Proceedings	2	1
	2005	Sensoz Y.	International Journal of Cardiology	1				1	466	48	2	Turkey	9	9	1			2	1	2	1	2	1		9 (non-homogenous mass)	999	2	2		on the muscle of the right ventricular wall, but invading the the posterior papillary muscle	1	2	9	9 (no, but treatment because of lung cysts (mebendazole))	2	7	1	1		2	1	2	1	fever	1	1	1	1	1
	2005	Barbetseas J.	Journal of clinical ultrasound	1				3	467	21	2	Greece	1	1	2	2	sinus rhythm with T-wave inversion in the precordial leads	2	2	1	1	1	1		9 (clear-cut internal contours and a thick wall)	3.7	1, pericardium	2		9 (5, 6 or 7)	2			2			1	1		1	1	2	1		1	1	1	1	1
									468	37	2	Greece	2	2	2	1		2	2	1	1	1	1		9	4.2	1	1		4	9			1	1	4	1	1		1	1	1	1	anaphylactic symptoms and left-sided hemiplegia	1	1	2	1	1
									469	35	1	Greece	2	9	2	2	AV-Block I°	2	1	2	1	1	1		CE2? (septated cystic mass)	2.8	5	2		1	2			2			2	1		1	1	1	1		1	1	1	1	1
	2005	Delay D.	Swiss Med Wkly	2	1
	2005	Jimenez Casso S.	An Pediatr (Barc)	1				1	470	12	1	Spain	2	2	2	2	rechtsventrikulärer Block	2	1	1	1	1	1		9 (una tumoracion solida capsulada)	3	3	2		2	2			1	heart	3	2	1		1	1	1	1		1	1	1	1	1
	2005	Brecker SJD	Ann R Coll Surg Engl	1				1	471	27	1	origin: South Africa residence: England	1	9	2	2	incomplete right bundle branch block	2	2 (intraoperatively)	1	2	2	1		CE2 ? (large septated cystic structure)	3	2	2		1	2			2			9 (nicht sicher, ob Synkope durch Zyste verursacht)	1		1	1	1	1	syncope	1	1	1	1	1
	2005	Bouraoui H.	Acta Cardiol	2	5	Kollektiv (12 Fälle (10 Frauen), 7 Thoraxschmerz, 4 Anstrengungsdyspnoe, 1 Palpitationen; alle EKG, alle abnormal (T wave inversion in 2 cases, ST depression in 7 cases, incomplete right bundle-branch block in two cases, atrial fibrillation in 1 case); 7 mit Eosinophilie, 5 mit positiver Serologie; alle TTE, 10 TEE; Zysten-Lokalisation: 3 LV, 3 RV, 3 RA, Pericard in 3 cases; CT in allen, MRI in 1…
	2005	Bousnina S.	Rev. Pneumol. Clin.	2	5	7 Fälle, nur einer mit kardialer Echinokokkose --> Informationen lassen sich nicht aufschlüsseln
	2005	Ghrairi H.	Presse Med	1				4	472	18	2	Tunisia	2	2	2	2	ischemic signs	2	1	1	1	1	1		9	999	2	2		9	1	2	9	2			1	1		1	1	1	1	hemoptysis	1	1	1	1	1
									473	12	2	Tunisia	2	1	2	1		2	1	2	2	1	1	1	9	999	mediastinal cyst invading the pulmonary artery	2		8	1	2	9	2			1	1		1	1	1	1	hemoptysis	1	1	1	1	1
									474	27	2	Tunisia	2	2	2	1		2	1	1	2	1	1		9	3	2	9 (Lungenbefunde embolisch)		9	1	2	9	2			1	1		1	1	1	1	productive cough	2	1	1	1	1
									475	27	2	Tunisia	2	1	2	1		2		1	1	1	1		9	999	2	2		9	1	2	9	2			1	1		1	1	1	1	hemoptysis	1	1	1	1	1
	2005	Kolsi M.	Arch Mal Coeur Vaiss	1				1	476	19	2	Tunisia	2	2	2	1		2	1	2	2	1	1		9 (formation à contenu hétérogène)	6	5	9 (Lungenbefunde werden als sekundär beschrieben -> Zeichen für Perf?)		1	1	2	9	2			1	1		2	1	1	1	cough, fever, weight loss	1	1	1	1	1
	2005	Baksh SI	Arch Pathol Lab Med	1				1	477	24	2	9 (Middle East (?))	9	9	1			2	1	2	1	1	1		CE1	7	1	1	2	1 (hab ich angenommen, da die Wand des linken Ventrikels rupturiert ist)	2			2			1	1	4	2	1	1	1	bilateral lower-leg pitting edema	1	1	1	1	2
	2005	Kanko M.	The Heart Surgery Forum	2	1
	2005	Tercan F.	J Comput Assist Tomogr	1				1	478	39	1	Turkey	9	9	1			1	1	2	2	1	2		Bild: CE2?	999	1	2		1;8	1	2	9	1	1	10; 8 (wurde zwei Jahre nach erster OP wegen Relapse im Operationsgebiet re-operiert)	1	2	9	1	1	1	1	hemoptysis	1	1	1	1	1
	2005	Gormus N.	Surg Today	1				1	479	60	2	Turkey	9	9	1			2	1	2	2	1	2		CE1	999	1;2	2		5	1	mediastinum	9	9 (needle aspiration for a primary mediastinal hydatid cyst)	mediastinum	3	1	2	2 or 3 (dyspnea on exertion)	2	1	1	1	cough, expectoration	1	1	1	1	1
	2005	Kosar F.	Texas Heart Institute Journal	1				1	480	46	2	Turkey	2	2	2	2	T wave inversions in leads I, aVL, V5 and V6	2	1	2	1	2	1		Bild: könnte CE2 oder CE3A sein	5.7	1	2		6	2			2			1	1		2	1	1	1		1	1	1	1	1
	2005	Erdogan A.	Texas Heart Institute Journal	2	1
	2004	Oomman A.	Ann Thorac Surg	2	2
	2004	Sinha A.	Echocariography	1				1	481	37	1	India	9	9	2	2	incomplete left bundle branch block and T-wave inversion in precordial leads V2-6	2	1	1	1	1	1		Bild: CE2	9	1	2		4	2			2			1	1		1	1	1	1	sudden loss of consciousness, pruritus, generalized weakness	9	9	9	9	9
	2004	Elangovan S.	Indian Heart J.	1				1	482	30	2	India	2	9	2	2	sinus rhythm with left atrial enlargement and non-progression of R waves in the anterior leads	2	1	2	2	2 (in the follow up)	1		Bild: CE2	7.5	1	2		3	2			2			1	2	9	1	1	1	1		1	1	1	9 (Im Titel steht, es sei ein Myokardinfarkt, im Follow up-Koro war der LAD verschlossen -> aber im Text steht nichts von Infarkt)	1
	2004	Jouhadi Z.	Presse Med	1				2	483	12	1	Morocco	2	9	1			2	1	1	2	1	1		9	999	2	2		9	1	2	9	1	2	4	1	2	9	1	1	1	1	cough, hemoptysis, general weakness	1	1	1	1	1
									484	13	1	Morocco	2	9	1			2	1	2	1	1	2		9	999	4; 2	2		9;9	1	2	9	2			2	2	2	2	1	1	1	cough, hemoptysis, vomiting	1	1	1	1	1
	2004	Chadly A.	Am J Forensic Med Pathol	1				1	485	22	1	Tunisia	9	9	1			1	1	1	1	1	1		9	3	5	1	1	1	2			2			1	2	4	1	1	1	1	epigastric pain, cough, headache, vomiting, faintness	2	1	1	1	1
	2004	Ömeroglu SN	Asian Cardiovascular & Thoracic Annals	2	1
	2004	Acartürk E.	J Am Soc Echocardiogr	1				1	486	15	1	Turkey	9	9	2	1		2	1	1	1	1	1		9	3.7	1	1	1	1	1	1	9	2			1	1		1	1	1	1	tonic-clonic seizures, mental blurring and right-sided weakness	1	2	2	1	1
	2004	Kammoun I.	La Tunisie Medicale	1				1	487	27	2	Tunisia	2	9	2	1		2	1	2	1	1	1		CE4? "une masse polylobulée hétérogène, comportant des zones anéchogènes et des zones calcifiées"	2	5	9 (Lungenrundherde werden als embolisch entstande Zysten gewertet)		1	1	2	9	2			2	1		1	1	1	1	Husten und Hämoptyse	1	1	1	1	1
	2004	Müller MF	Circulation	1				1	488	30	1	origin: Turkey residence: Sweden	2	9	1			2	2	1	2	1	2		CE2 (zumindest die grössere Zyste)	999	1	2		1	2			2			1	1		1	1	1	1	fever, syncope	1	1	1	1	1
	2004	Nisanoglu V.	Ann Vasc Surg	1				1	489	14	1	Turkey	2	2	2	1		2	1	2	1	1	1		9	999	1	1	1	9	1	2	9	1	2	2 weeks	1	2	9	1	1	1	1	confusion, lower extremity ischemia, fever	1	2	1	1	1
	2004	Achouh P.	European Journal of Cardio-thoracic surgery	1				1	490	52	9	France	2	9	1			2	1	2	2	1	1		Bild: CE5? (cystic mass with carlcified margins)	6.7	5	2		1	9	9	9	2			1	1		2	1	1	1		1	1	1	1	1
	2004	Erentug V.	J Card Surg	1				6	491	999	9	Turkey	9	9	1			2	1	2	1	1	9		9	7	2	2		9	1	2	9	2			9	9		9	9	9	9		1	1	1	1	1
									492	999	9	Turkey	9	9	1			2	1	2	1	1	9		9	5	5	2		1	2			1	1	999	9	9		9	9	9	9		1	1	1	1	1
									493	999	9	Turkey	9	9	1			2	1	2	1	1	9		9	5	5	2		1	1	brain, right kidney	9	2			9	9		9	9	9	9		1	1	1	1	1
									494	999	9	Turkey	9	9	1			2	1	2	1	1	9		9	5	1	2		9	2			1	2	999	9	9		9	9	9	9		1	1	1	1	1
									495	999	9	Turkey	9	9	1			2	1	2	2	1	9		9	6	2	2		9	2			1	1	999	9	9		9	9	9	9		1	1	1	1	1
									496	999	9	Turkey	9	9	1			2	1	2	2	1	9		9	6	2	2		9	1	1	9	2			9	9		9	9	9	9		1	1	1	1	1
	2004	Karabay Ö.	Jpn Heart J	1				1	497	19	1	Turkey	9	1	1			2	1	2	1	1	1		9	5	5	2		1	1	brain	9	1	brain	only days to weeks	2	1		1	1	1	1		1	1	1	1	1
	2004	Makaryus AN.	Eur J Echocardiography	1				1	498	71	1	origin: Afghanistan residence: USA	1	2	2	2	incomplete right bundle branch block, left anterior fascicular block and non-specific T-wave abnormality	2	2	1	1	1	1		septated calcified cystic mass	2.5	5	2		1	2		9	2			1	1		2	2	1	1	diaphoresis	1	1	1	1	1
	2004	Tiseo D.	Parasitologia	1				1	499	33	1	Italiy	2	9	2	2	anterior ischemia	2	1	1	2	1	1		9	0.6	5	2		1	1	1	9	1	1	1	1	1		2	1	1	1		1	1	1	1	1
	2004	Gormus N.	Heart Vessels	1				7	500	12	1	Turkey	9	9	9			9 (TTE and/or TEE preferred diagnostic tool)	9 (TTE and/or TEE preferred diagnostic tool)	9 (CT and/or MRI in all patients)	9 (CT and/or MRI in all patients)	9	2		9	999	2	1	1	9	2			9			9	9		9	9	9	9		2	1	1	1	1
									501	32	2	Turkey	9	9	9			9 (TTE and/or TEE preferred diagnostic tool)	9 (TTE and/or TEE preferred diagnostic tool)	9 (CT and/or MRI in all patients)	9 (CT and/or MRI in all patients)	9	1		9	999	1	2		9	2			9			9	9		9	9	9	9		1	1	1	1	1
									502	60	2	Turkey	9	9	9			9 (TTE and/or TEE preferred diagnostic tool)	9 (TTE and/or TEE preferred diagnostic tool)	9 (CT and/or MRI in all patients)	9 (CT and/or MRI in all patients)	9	2		9	999	2	2		9	2			9			9	9		9	9	9	9		1	1	1	1	1
									503	40	1	Turkey	9	9	9			9 (TTE and/or TEE preferred diagnostic tool)	9 (TTE and/or TEE preferred diagnostic tool)	9 (CT and/or MRI in all patients)	9 (CT and/or MRI in all patients)	9	1		9	999	1	2		9	2			9			9	9		9	9	9	9		1	1	1	1	1
									504	29	2	Turkey	9	9	9			9 (TTE and/or TEE preferred diagnostic tool)	9 (TTE and/or TEE preferred diagnostic tool)	9 (CT and/or MRI in all patients)	9 (CT and/or MRI in all patients)	9	1		9	999	4	2		9	2			9			9	9		9	9	9	9		1	1	1	1	1
									505	51	2	Turkey	9	9	9			9 (TTE and/or TEE preferred diagnostic tool)	9 (TTE and/or TEE preferred diagnostic tool)	9 (CT and/or MRI in all patients)	9 (CT and/or MRI in all patients)	9	1		9	999	2	2		9	2			9			9	9		9	9	9	9		1	1	1	1	1
									506	34	2	Turkey	9	9	9			9 (TTE and/or TEE preferred diagnostic tool)	9 (TTE and/or TEE preferred diagnostic tool)	9 (CT and/or MRI in all patients)	9 (CT and/or MRI in all patients)	9	1		9	999	3	2		9	2			9			9	9		9	9	9	9		1	1	1	1	1
	2004	Guven A.	Jpn Heart J	1				1	507	42	1	Turkey	2	2	2	1		2	1	2	1	1	1		CE1	4.4	1	2		7	2			2			2	1		1	1	1	1		1	1	1	1	1
	2004	Bozkurt AK.	J Cardiovasc Surg	1				1	508	3	2	Turkey	2	1	1			2	1	1	2	1	1		CE1	2.5	1	2		2	1	1;2;spleen	9	2			2	1		1	1	1	1		1	1	1	1	1
	2004	Laissy JP	J Radiol	2	1
	2004	Senkaya I.	Anadolu Kardiyol Derg	1				1	509	14	1	Turkey	2	1	1			2	1	2	1	1	2		9	0.6	9 (CT-Bild: alles voller Zysten)	2		7	1	anterior mediastinum, paratracheal and subcarinal regions, left kidney	9	1	percutaneous pericardiocentesis	5	1	2	9	2	1	1	1	fever, fatigue	1	1	1	1	1
	2004	Erkilic S.	International Journal of Pediatric Otorhinolaryngology	2	1
	2004	Rena O.	J Cardiovasc Surg	1				1	510	78	2	North Africa	1	9	2	2	paroxysmal atrial fibrillation	2	1	2	2	1	1		9 (hypodense-well defined cystic mass with peripheral dense but incomplete ring calcification)	11	1	2		6	2			2			1	1		1	1	1	2		1	1	1	1	1
	2004	Yetkin U.	Heart and Lung	1				1	511	61	1	Turkey	1	1	2	2	QRS widening in D1 derivation and T negativity in V4-6	2	1	1	1	2	2		9	4.7;2;2;2	5;6;6;6	1	1 (extending to right atrium with ruptured image)	1;5;5;5	2			2			1	2	2	2	1	2	1	fever	1	1	1	1	1
	2004	Yaliniz H.	The heart surgery forum	1				1	512	16	1	Turkey	2	2	2	2	sinus tachykardia and ST-segment elevations in leads II and II and atrial ventricular vibrillation	2	1	1	1	1	1		9	5	1	1	1	1	1	1	9	2			1	1		1	1	1	1	right hemiparesis; aphasia	1	2	2	1	1
	2004	Bakir I.	The heart surgery forum	1				1	513	32	2	Turkey	9	1	2	1		2	2	2	2	1	1		9	4	9 (pulmonary artery)	2		8	2			1	1	5	1	2	9	1	1	1	1	fatigue, dry cough	1	1	1	1	1
	2004	Mahdhaoui A.	La revue de medecine interne	1				1	514	23	2	Tunisia	2	2	2	2	incomplete left branch block, anterior T-wave negativity	2	2	2	1	1	2		9	3.5;7	2;1	2		8;1	2			2			1	1		2	1	1	1	epigastric pain, fever	1	1	1	1	1
	2004	Savas L.	Scandinavian Journal of Infectious Diseases	1				2	515	36	1	Turkey	2	1	1			1	1	2	1	1	1		9	999	9	2		7	1	1;2	9	1	1	2	2	1		1	1	1	1	fever, fatigue, cough	1	1	1	1	1
									516	19	2	Turkey	2	1	1			1	1	2	2	1	1		9	3	2	2		1	1	2	9	1	1	1	2	1		1	1	1	1	cough, haemoptysis	1	1	1	1	1
	2004	Mansuroglu D.	Texas Heart Institute Journal	1				1	517	10	2	Turkey	9	1	1			2	1	1	1	1	1		9 (histologic examination revealed a multilayered, chitinous, fibrotic membrane)	2.6	4	2		1	2			2			1	1		1	1	2	1	fatigue	1	1	1	1	1
	2004	Jerbi S.	La Tunisie Medicale	2	5	19 Fälle -> Einzelheiten lassen sich nicht aufschlüsseln
	2003	Abid A.	Cardiovascular Surgery	1				7	518	21	1	Tunisia	1	9	2	1		2	9	2	1	9	1		9	999	2	9	Ruptur bei 4/7	9	1	2	9	9			2	1		1	1	1	1		1	1	1	1	1
									519	14	2	Tunisia	2	9	2	2	ST segment modifications, T wave negativity	2	9	2	1	9	1		9	999	4	9	Ruptur bei 4/7	9	1	2	9	9			1	1		2	1	2	1		1	1	1	1	1
									520	23	2	Tunisia	1	9	2	2	ST segment modifications, T wave negativity	2	9	2	1	9	1		9	999	5	9	Ruptur bei 4/7	9	1	2	9	9			1	1		2	1	1	1		1	1	1	1	1
									521	23	1	Tunisia	1	9	2	1		2	9	2	1	9	1		9	999	4	9	Ruptur bei 4/7	9	1	2	9	9			1	1		1	1	1	1	hemoptysis	1	1	1	1	1
									522	15	2	Tunisia	2	9	2	1		2	9	2	2	9	1		9	999	2	9	Ruptur bei 4/7	9	1	2	9	9			1	1		1	1	1	1	hemoptysis	1	1	1	1	1
									523	19	1	Tunisia	2	9	2	2	ST segment modifications, T wave negativity	2	9	2	1	9	1		9	999	5	9	Ruptur bei 4/7	9	1	2	9	9			2	1		1	1	1	1		1	1	1	1	1
									524	23	2	Tunisia	2	9	2	2	ventricular extrasystoles	2	9	1	2	9	1		9	999	5	9	Ruptur bei 4/7	9	1	2	9	9			1	2	9	1	1	2	1		1	1	1	1	1
	2003	Hassine E.	Presse Med	1				1	525	72	1	Tunisia	1	1	2	2	signs of a "cor pulmonale"	2	2	1	2	1	1		CE5	2.7	5	2		3	2			2			1	2	9	1	1	2	1		1	1	1	1	1
	2003	Kotoulas CS	World Journal of Surgical Oncolocy	2	1
	2003	Kiresi DA	Acta Radiologica	2	3
	2003	Reuter S	Antimicrob Agents Chemother.	2	6
	2003	Gürbüz A	Jpn J Thorac Cardiovasc Surg.	1				6	526	25	2	9	2	9	2	1		2	9	1	2	1	1		9 (grade 1)	5 x 6 (TTE), 6.1 x 5.9 x 6.6 (MRI)	5	2		1	1	liver	9	2			1	2	9	1	1	1	1		1	1	1	1	1
									527	19	2	9	2	9	2	1		2	9	9 (3/6 pat)	9 (1/6 pat)	9	1		9	999	5	2		1	2			9			1	2	9	2	9	1	1		1	1	1	1	1
									528	72	1	9	2	9	2	2	ventricular premature beat	2	9	9 (3/6 pat)	9 (1/6 pat)	9	1		9	999	5	2		1	2			9			1	2	9	1	1	2	1	dizziness	1	1	1	1	1
									529	20	2	9	2	9	2	2	non specific ST changes	2	9	9 (3/6 pat)	9 (1/6 pat)	9	1		9	999	right atrio-ventricular groove	2		9	2			9			1	2	9	2	9	2	1		1	1	1	1	1
									530	46	2	9	2	9	2	1		2	9	9 (3/6 pat)	9 (1/6 pat)	9	1		9	999	2	2		1	1	liver, spleen	9	9			1	2	9	2	9	1	1		1	1	1	1	1
									531	61	2	9	1	9	2	2	negative T waves in leads V3-6	2	9	9 (3/6 pat)	9 (1/6 pat)	2	2		9	4 (OP)	4, 1 (small cysts in LV apex epicardium)	2		1, 2 (small cysts)	2			9			1	2	3	1	1	1	1	alternating sings of tricuspide valve stenosis	1	1	1	1	1
	2003	Giuliante F	Surg Endosc.	2	1
	2003	Mokaddem A	Tunis Med.	2	1	hepatic CE with pulmonary emboli
	2003	Darçin OT	Acta Cardiol.	1				1	532	20	1	9	2	2	2	2	sinus rhythm, Q waves in leads V1-3	9	9	2	9	9	1		9	999	5	9		1	1	liver, lungs (Albendazole for multiple pulmonary hydatidosis)	9	1	lung	7, 5	1	2	9	2 (left pleuritic pain)	9	1	1	fatigue	1	1	1	1	1
	2003	Ben-Hamda K	Int J Cardiol.	1				13	533	24	1	9	9 (10/14 pat)	9 (3/14 pat)	2	2	inverted T waves	2	9	9 (8/14 pat)	9	9 (7/14 pat)	1		9	7 x 9	pericardium	9		9 (5, 6 or 7)	2			9			1	1		2	9	1	1		1	1	1	1	1
									534	20	2	9	9 (10/14 pat)	9 (3/14 pat)	2	2	inverted T waves	2	9	9 (8/14 pat)	9	9 (7/14 pat)	1		9	9x 11	1	9		1	1	liver	9	9			1	1		2	9	1	1		1	1	1	1	1
									535	36	1	9	9 (10/14 pat)	9 (3/14 pat)	2	2	inverted T waves	2	9	9 (8/14 pat)	9	9 (7/14 pat)	2		9	4 x 5	5	9		1	1	lung	9	9			1	1		2	9	1	1		1	1	1	1	1
									536	30	2	9	9 (10/14 pat)	9 (3/14 pat)	2	2	right bundle branch block	2	9	9 (8/14 pat)	9	2	2		9	4.3 x 5.6	5	9		1	1	liver	9	9			2	1		1	1	1	1		1	1	1	1	1
									537	21	2	9	2	9 (3/14 pat)	2	2	right bundle branch block	2	9	9 (8/14 pat)	9	9 (7/14 pat)	1		9	1.8 x 2.9	2	9		1	1	lung	9	9			1	2	9	1	1	1	1		1	1	1	1	1
									538	7	1	9	9 (10/14 pat)	9 (3/14 pat)	2	1		2	9	9 (8/14 pat)	9	9 (7/14 pat)	1		9	3.5 x 8	pericardium	9		9 (5, 6 or 7)	2			9			1	1		2	9	1	1		1	1	1	1	1
								extracardiac					9 (10/14 pat)	9 (3/14 pat)	2	1		2	9	9 (8/14 pat)	9	2	3	multiple mediastinum CE	9	2	mediastinum	9		mediastinum	2			9			2	1		1	1	1	1		1	1	1	1	1
									539	44	2	9	9 (10/14 pat)	9 (3/14 pat)	2	2	right ventricle hypertrophy	2	9	9 (8/14 pat)	9	2	2		9	2 x 3	2, 4	9		1	2			9			2	1		1	1	1	1		1	1	1	1	1
									540	6	1	9	9 (10/14 pat)	9 (3/14 pat)	2	1		2	9	9 (8/14 pat)	9	9 (7/14 pat)	1		9	4.5 x 5	1	9		1	1	lung	9	9			1	1		2	9	1	1		1	1	1	1	1
									541	45	2	9	9 (10/14 pat)	9 (3/14 pat)	2	2	inverted T waves	2	9	9 (8/14 pat)	9	9 (7/14 pat)	1		9	3 x 3.2	1	9		1	1	lung	9	9			1	2	9	1	1	1	1		1	1	1	1	1
									542	21	2	9	9 (10/14 pat)	9 (3/14 pat)	2	2	right ventricle hypertrophy	2	9	9 (8/14 pat)	9	9 (7/14 pat)	1		9	3 x 4	5	9		1	2			9			2	1		1	1	9	1		1	1	1	1	1
									543	67	2	9	9 (10/14 pat)	9 (3/14 pat)	2	2	inverted T waves	2	9	9 (8/14 pat)	2	9 (7/14 pat)	1		9	3 x 4	1	9		1	1	liver, spleen	9	9			1	1		2	9	1	1		1	1	1	1	1
									544	9	1	9	9 (10/14 pat)	9 (3/14 pat)	2	1		2	9	9 (8/14 pat)	2	9 (7/14 pat)	1		9	4x4	5	9		1	1	liver, lung	9	9			2	1		1	1	1	1		1	1	1	1	1
									545	38	1	9	9 (10/14 pat)	9 (3/14 pat)	2	1		2	9	9 (8/14 pat)	2	9 (7/14 pat)	1		9	8 x 7.5	pericardium	9		9 (5, 6 or 7)	2			9			2	1		1	1	1	1		1	1	1	1	1
	2003	Azzarelli S	Ital Heart J Suppl.	2	1	hepatische CE, die zu EKG-Veränderungen geführt hat
	2003	Akar R	Anadolu Kardiyol Derg.	2	3
	2003	Bozbuga N	Interact Cardiovasc Thorac Surg.	1				1	546	25	1	9	2	9	9			2	9	2	2	9	1		9	2 x 3.5	5	2		1	1	lung, pleura	9	2			2	1		1	1	1	1		1	1	1	1	1
	2003	Mahdhaoui A	J Heart Valve Dis.	1				1	547	43	2	Tunisia	1	9	2	2	atrial fibrillation, RsR' pattern in leads V1-2	2	2	2	2	1	1		9	4 x 4	4	2		1	2			2			1	2	9	1	1	2	2		1	1	1	1	1
	2003	Djoshibaev S	Anadolu Kardiyol Derg.	1				5	548	40	1	9	9 (performed in all pat)	9	9			2	9	2 (höchstwahrscheinlich, weil pericardial effusion und mulptiple cysts beschrieben)	9	9	2		9	1 bis 8	1, 2, 4, pericardium	9		2, 9 (5, 6 or 7)	2			9			1	1		1	1	1	1	fever, hepatosplenomegaly, neck vein distension, hypotension	1	1	1	1	1
									549	19	2	9	9 (performed in all pat)	9	9			2	9	1	9	9	1		9	4 bis 4.5	1	9		1	2			9			1	1		1	1	2	1		1	1	1	1	1
									550	12	2	9	9 (performed in all pat)	9	9			2	9	1	9	9	1		9	3	5	9		1	2			9			1	1		1	1	1	1	oedema, hepatomegaly	1	1	1	1	1
									551	10	1	9	9 (performed in all pat)	9	9			2	9	1	9	9	1		9	3.5	5	9		1	2			9			1	1		1	1	1	1	weakness, oedema, hepatosplenomegaly	1	1	1	1	1
									552	9	2	9	9 (performed in all pat)	9	9			2	9	1	9	9	1		9	5	5	9		1	2			9			1	2		1	1	1	1	weakness	1	1	1	1	1
	2003	Saad RA	Asian Cardiovasc Thorac Ann.	1				1	553	32	2	9 (rural area where sheep farming is common)	1	9	9			2	2	2	1	1	1		9	4 x 5	2, attached to IVS by fine trabeculae	2		1	2			2			1	2	3	1	1	2	1		1	1	1	1	1
	2003	Kutay V	Cardiovasc Surg.	1				1	554	23	1	9 (maybe Turkey)	2	9	2	2	ST and T inversion in leads V3-6	2	1	1	2	1	1		9	7	1, 6 (LV apex), outer layer adhered to pericardium	2		1	2			2			1	2	9	2	9	2	1	evening fever, fatigue	1	1	1	1	1
	2003	Umur S	J Vet Med B Infect Dis Vet Public Health.	2	7
	2003	Mangano S	Ital Heart J.	1				1	555	4	9	9	2	9	9			2	1	1	1	1	1		9	3 x 3.4	5	2		1	2	liver	9	2			1	1		1	1	1	1	fever	1	1	1	1	1
	2003	Mecozzi G	Ital Heart J.	1				1	556	21	2	9 (eastern Europe)	2	2	2	2	third degree atrioventricular block -> temporary pacemaker	2	2	1	1	1	1		9	2.5	5	2		1	2			2			1	1		1	1	2	1	syncope	1	1	1	1	1
	2003	Baqué J	J Radiol.	1				1	557	48	1	Algeria (origin, residence unkonwn)	1	9	2	2	troubles de la repolarsation non spécifique	2	1 (seulement à la deuxième admission 3 ans après dx)	2	2	1 (seulement à la deuxième admission 3 ans après dx)	1		9	4.5 (à la deuxième admission 3 ans après dx)	5	2		1	2			2			1	1		1	1	1	1	douleurs scapulaires	1	1	1	1	1
	2003	Birincioğlu CL	Ann Thorac Surg.	1				10	558	17	1	9	2	9	2	1		2	9 (during surgery TEE or perioerative surface echocardiography (PSE))	2	9	9	2		9	999	4, cysts neighbouring RA	1	pericardial cavity	2	2			9			1	2	9	1	1	1	1	syncope, nausea, vomiting	1	1	1	1	1
									559	47	1	9	1	9	2	2	negative T waves in leads D1-3, V4-6, Q waves in V5-6	2	9 (during surgery TEE or perioerative surface echocardiography (PSE))	9	9	2	2		9	7 x 5 x 5	1	2		2	2			9			1	2	9	2	9	1	1		1	1	1	1 (coronary angiography normal)	1
									560	41	2	9	2	9	2	2	negative T waves in leads V4-6, D1-aVL	2	9 (during surgery TEE or perioerative surface echocardiography (PSE))	9	9	9	1		9	4 x 3	1	2		2	2			9			1	2	9	2	9	2	1		1	1	1	1	1
									561	13	1	9	2	9	2	2	sinus tachycardia, negative T waves in leads V1-2	2	9 (during surgery TEE or perioerative surface echocardiography (PSE))	2	2	9	1		9	8 x 10	2	2		2	2			9			1	1		2	9	1	1		1	1	1	1	1
									562	48	1	9	2	9	2	1		2	9 (during surgery TEE or perioerative surface echocardiography (PSE))	2	9	2	1		9	999	1, 6 (LV apex)	2		2	2			9			1	2	9	1	1	1	1		1	1	1	1 (coronary angiography normal)	1
									563	26	2	9	2	9	2	1		2	9 (during surgery TEE or perioerative surface echocardiography (PSE))	9	9	9	1		9	999	2, 5 (cyst at septum and anterior wall of RV)	2		2	2			9			1	2	9	2	9	1	1		1	1	1	1	1
									564	9	1	9	2	2	2	2	sinus tachycardia	2	9 (during surgery TEE or perioerative surface echocardiography (PSE))	2	2	9	1		9	3 x 4	1	2		2	2			9			1	2	9	1	1	1	1	fever, syncope	1	1	1	1	1
									565	36	1	9	2	9	2	1		2	9 (during surgery TEE or perioerative surface echocardiography (PSE))	2	9	9	1		9	999	1	2		1	1	lung, spleen		9			1	2	9	1	1	2	1		1	1	1	1	1
									566	14	2	9	1	9	2	1		2	9 (during surgery TEE or perioerative surface echocardiography (PSE))	2	2	9	1		9	4 x 5	2 extending to septum and LV	2		2	2			9			1	2	9	2	9	2	1	syncope	1	1	1	1	1
									567	28	1	9	2	9	2	2	negative T and ST elevation waves in leads V1-3	2	9 (during surgery TEE or perioerative surface echocardiography (PSE))	2	2	9	1		9	4 x 5 x 5 (CT), 5 (MRI), 6 (OP)	2	2		2	2			9			1	1		2	9	1	1		1	1	1	1	1
	2003	Umesan CV	Indian J Med Microbiol.	1				1	568	40	2	9	2	9	2	2	T wave inversion in leads I, II, aVL, V4-6	2	2	1	2	1	1		9	5.4 x 5.1	1	2		1	9			9			1	1		2	9	2	1		1	1	1	1	1
	2003	Kara G	Clin. Nucl Med.	1				1	569	45	1	9	9	9	2	1 (nos signs of ischemia)		9	9	9	9	9	1		9	999	1	2		1	2			9			1	1		2	9	1	1		1	1	1	1	1
	2003	Chellaoui M	J Radiol.	1				3	570	38	2	9	9	9	2	2	microvoltage	2	1	2	1	1	1		9	10 x 8 (TTE), 9 x 9 x 10 (CT)	pericardium	2		9 (5, 6 or 7)	2			2			1	2	2	2	9	1	1	altération de l'état général	1	1	1	1	1
									571	21	2	9	9	9	2	2	trouble de la repolarisation	2	1	2	1	1	1		9 (type III)	7	pericardium	2		9 (5, 6 or 7)	1	lung	9	2			1	2	2	2	9	1	1		1	1	1	1	1
									572	15	2	9	9	9	2	2	trouble de la repolarisation	2	1	2	1	1	2		9 (type I et III)	7 (la plus grande kyste)	pericardium, au contact avec le OD	2		9 (5, 6 or 7)	1	liver	9 (stade IV)	2			1	2	2	2	9	1	1		1	1	1	1	1
	2003	Singh NP	Neurol India.	1				1	573	13	2	9	2	1 (Eosinophils 2%)	2	2	right ventricle enlargement with right bundle branch block	2	1	2	2	1	1		9	5.7 x 6.5	4 extending into LA thorugh septum	2		1	1	liver		2			9	1	1	1	1	9	9	right hemiparesis (most likely due to hemorrhagic infarct in the left basal ganglia)	1	1	9 (don't know why hemorrhagic infarct in 13yo)	1	1
	2003	Mahdhaoui A	Rev Med Suisse Romande.	2	5	Daten der 12 Patienten leider nicht einzeln aufgeführt
	2003	Cabrera PA	Acta Trop.	2	7
	2003	Kazachkov EL	Med Parazitol (Mosk).	2	4		Russian
	2002	Posacioglu H	Ann Thorac Surg.	1				1	574	44	1	9	2	9	2	2	negative T waves in leads V1-4	2	1	2	1	1	1		9	4 x 3.5	2, 3 (TTE: IVS bulging into RV; OP and CT: RV)	2		1	2			2			1	2	9	1	1	2	1		1	1	1	1	1
	2002	Yalçin E	Pediatr Infect Dis J	1				1	575	19	1	9	9 (not known in year 1997)	9	9	9		9	1	2	1	1	1		9	999	5	2		1	2	lung		1 (only medical treatment for lung CE)			2	1		1	1	1	1		1	1	1	1	1
	2002	Sağkan O	Echocardiography.	1				1	576	35	1	9	2	9	2	2	short-lasting ventricular tachycardia, isolated ectopic ventricular beats	2	9	1	2	1	1		9	6	5 protruding into LV	2		1	2			1	liver	30	1	1		1	1	2	1	lightheadedness	1	1	1	1	1
	2002	Zamani A	Int J Tuberc Lung Dis.	1				1	577	52	2	9 (maybe Turkey)	9 (hemaglutination 1/320, normal <1/100)	9	9			1	2	2	2	1	2 (two cysts found during surgery)		9	2.5 x 3 x 3, 0.5 x 0.5	2	2		1	2			2			9 (no symptoms described)	1		1	1	1	1		1	1	1	1	1
	2002	Andronikou S	Pediatr Radiol.	2	1	1/12 children with cardiac CE, but not described in detail
	2002	Kurkcuoglu IC	Eur J Cardiothorac Surg.	2	5	es steht nur, dass cardiac hydatid cyst gefunden worden ist, aber diese wird nicht genauer beschrieben, Fokus auf Ruptur eine pulmonalen Zyste
	2002	Kurugoglu S	South Med J.	1				9	578	18	2	9	9	9	9			9 (5/9)	1	2	9 (5/9)	1	1		9	10 x 10	1	2		1	9			9			9	9	9	9	9	9	9		9	9	9	9	9
									579	59	1	9	9	9	9			9 (5/9)	1	2	9 (5/9)	1	1		9	10 x 8.5	pericardium	1	9	9 (5, 6 or 7)	9			9			9	9	9	9	9	9	9		9	9	9	9	9
									580	63	1	9	9	9	9			9 (5/9)	1	2	9 (5/9)	1	1		9	7.5 x 6	4	2		1	9			9			9	9	9	9	9	9	9		9	9	9	9	9
									581	44	2	9	9	9	9			9 (5/9)	1	2	9 (5/9)	1	1		9	7 x 6	pericardium	2		9 (5, 6 or 7)	9			9			9	9	9	9	9	9	9		9	9	9	9	9
									582	34	1	9	9	9	9			9 (5/9)	1	2	9 (5/9)	1	2		9	2 bis 6	pericardium	2		9 (5, 6 or 7)	9			9			9	9	9	9	9	9	9		9	9	9	9	9
									583	54	2	9	9	9	9			9 (5/9)	1	2	9 (5/9)	1	1		9	4.5 x 3.5	pericardium	2		9 (5, 6 or 7)	9			9			9	9	9	9	9	9	9		9	9	9	9	9
									584	40	2	9	9	9	9			9 (5/9)	1	2	9 (5/9)	1	1		9	6 x 5.5	1	2		1	9			9			9	9	9	9	9	9	9		9	9	9	9	9
									585	38	2	9	9	9	9			9 (5/9)	1	2	9 (5/9)	1	1		9	3 x 3	1	2		1	9			9			9	9	9	9	9	9	9		9	9	9	9	9
									586	50	2	9	9	9	9			9 (5/9)	1	2	9 (5/9)	1	1		9	2 x 2	pericardium	2		9 (5, 6 or 7)	9			9			9	9	9	9	9	9	9		9	9	9	9	9
	2002	Tuersun K	Jie He He Hu Xi Za Zhi.	2	4		Chinese
	2002	Kopp CW	Circulation.	1				1	587	20	1	Romania	2	2 (Eosinophils 19%)	9			2	1	1	1	1	1		9	4.5 x 2	1	1	9	1	2			2			2 (wahrscheinlich)	1		1	1	1	1	acute peripheral limb ischemia and reduced vigilance	1	1	9 (unilateral thalamic bleeding)	1	2
	2002	Lahdhili H	Eur J Cardiothorac Surg.	1				1	588	20	2	9	9	9	2	2	non-specific ST wave changes in right precordial leads	2	1	1	1	1	1		9	5	2	1	into RV	1	2			2			2	9 (acute respiratory distress)	9	2	9	1	1	high fever	2 (complete obstruction of the right pulmonary artery)	1	1	1	1
	2002	Malamou-Mitsi V	J Forensic Sci.	1				1	589	18	2	Greece	9	9	1			1	1	1	1	1	1		9	7	1	2		1	2			2			2	1		1	1	1	1		1	1	1	1	1
	2002	Cakir O	Pediatr Cardiol.	1				1	590	6	2	9	2	2	2	1		2	1	1	1	1	1		9	1.9 x 2.1	1	2		1	1	brain	9	2			9 (Sy eher durch kraniale CE)	1		1	1	1	1	unconciousness, hemiparesia, speech disturbances (eher durch kraniale CE)	1	1	2	1	1
	2002	Gerazounis M	Eur J Cardiothorac Surg.	2	1
	2002	Maden O	Angiology.	1				1	591	55	2	9	9	2 (Eosinophils 15%, white blood count 10.1 x 10^9/l)	2	2	inverted T waves in leads D2, D3, aVF and V6	2	1	2	1	9 (history of unstable angina pectoris with normal coronary angiography)	1		9	5 x 5 (TTE, CT), 5 x 6 (OP)	1	2		1	2			2			1	2	9	2	9	1	1	mild respiratory distress	1	1	1	1	1
	2002	Gulati G	Indian Heart J	1				1	592	46	2	9	1	2	2	2	T wave inversion in leads II, III, aVF, I, aVL and V4-6	2	1	1	2	2	1		9	999	pericardium	2		9 (5, 6 or 7)	2			2			1	1		2	2 (dy of acute coronary syndrome)	1	1		1	1	1	1	1
	2002	Shalabi RI	Ann Thorac Cardiovasc Surg.	2	1	wahrscheilich eine einzige kardiale CE, aber dazu gibt es praktisch keine Infos
	2002	Snodgrass D	Australas Radiol.	1				2	593	40	1	Algerian refugee for two years in Australia at time of diagnosis	2	2 (Eosinophils 38%)	2	2	T wave inversion	2	1	2	2	1	2		9	8	1, 5, 6 (IVS and apex of LV)	2		1	2			2			1	1		2	1	1	1	fever, rash	9 (two pulmonary artery filling defects)	1	1	1	1
									594	39	2	Afthanistan refugee who just arrived before diagnosis (where unknonwn, I guess it is Australia, as the first case is from Australia)	2	9	2	2	right heart strain	1	2	2	1	1	1		9	999	9	2		3 (endocardial)	1	liver, spleen, lung		2			1	2	9	2	1	1	1	rash, pruritus	1	1	1	1	1
	2002	Davlouros PA	Lancet Infect Dis.	1				1	595	11	1	9	2	9	2	1		2	1	9 (extensive imaging with CT and ultrasound did not show any other organ involvement than the brain cysts)	2	1	1		9	2 x 2.5	1	2		1	1	brain		2			2	1		1	1	1	1	sudden left hemiparesis due to brain cysts	1	1	9 (ich glaube nicht)	1	1
	2002	Díaz P, Maillo A	Neurocirugia (Astur).	2	9
	2002	Ali SM	Ann Thorac Surg.	1				1	596	40	1	Pakistan	9	9	9			1	1	2	1	1	1		9	7 x 8	9 (beside left anterior descending coronary artery)	2		1	2			2			1	9 (chest heaviness)		1	1	1	1	chest havieness, cough	1	1	1	1	1
	2002	Sakarya ME	Clin Imaging.	1				1	597	23	1	9	1	9	2	2	deep negative t waves	2	1	1	2	1	1		9	5 x 5	6 (apex bulging into LV)	2		1	1	liver	9	2			1	1		1	1	1	1	chest discomfort	1	1	1	1	1
	2002	Ahmed T	Echocardiography.	1				1	598	24	2	Saudi Arabia	9	9	2	2	left axis deviation, deep T wave inversion in leads V4-6, I, aVL	2	2	2	1	2	1		9	999	1	1	into LV cavity	1	2			2			1	9 (during last trimester of pregnancy, delivery 2 month before diagnosis)		2	2	1	1	acute coronary syndrome, low grade fever	1	1	1	1	2
	2002	Ivanović-Krstić B	Srp Arh Celok Lek.	2	4		Serbian
	2002	Ceyran H	Vasa.	1				2	599	27	1	9 (hospital in Turkey)	9	9	9			2	1	1	1	1	2		9	2 x 2 (LV), 7 x 7 (pericardium)	1, pericardium	1	into LV cavity (nothing wirtten about route, but peripheral embolism)	1, 9 (5, 6, 7)	2			1	brain	4, 6	9	1		1	1	1	1	severe pain in the right lower extremity (most likely due to peripheral embolism and not cardiac CE itself)	1	1	1	1	2
									600	24	1	9	9	9	9			2	1	1	1	1	1		9	3 x 3	5 (TTE: IVS of LV, OP: IVS)	1	into LV cavity (nothing wirtten about route, but peripheral embolism)	1	2			2			9	1		1	1	1	1	severe pain in lower extremities (most likely due to peripheral embolism)	1	1	1	1	2
	2002	Cesur S	Turkish.	2	4		Turkish
	2002	Ozyazicioğlu A	Asian Cardiovasc Thorac Ann.	1				3	601	25	1	9 (hospital in Turkey)	2	9	9			1	1	2	1	1	1		9	999	2	9 (ruptured cyst in each lung and on the anterior wall of the RV -> RV cyst ruptured as well???)	9	1	1	lung	9	2			1	2	9	2	1	1	1	fever	1	1	1	1	1
									602	23	1	9 (hospital in Turkey)	2 (Cansoni positive, Weinberg negative)	9	9			2	1	1	1	1	9 (26cysts were detected in the RV wall, but not sure if daughter cysts or not)		9	999	2	2		1	2			2			1	1		2	9	2	1		1	1	1	1	1
									603	42	2	9 (hospital in Turkey)	2	9	2	1		2	1	2	1	1	2 (TTE: cyst-like image in the left ventricular wall, OP: rutured and unruptured cysts)		9	999	1	1 (not all cysts ruptured)	9	1	2			2			1	1		1	1	1	1	abdominal pain, tachycardia	1	1	1	1	1
	2002	Odev K	Eur Radiol.	1				2	604	14	1	9	9	2	9			2	1	2 (at every admission)	1	1	1		9	999	2	2		1	2			2			1	2	9	1	1	1	1	cough, fever	2	1	1	1	1
									605	39	2	9	9	2	9			1	1	2	2	1	9 (cyst in RA + small additional cysts)		9	999	4	2		1	2			2			1	2	9	2	9	1	1	cough	2	1	1	1	9 (calcified particle in the inferior vena cava)
	2002	Trehan V	Indian Heart J.	1				1	606	6	1	9	1	9	2	2	left atrial enlargement, QRS axis of +90°, incomplete right bundle branch block	2	1	2	1	2	1		9	7 x 4	3, 4, 5 (cyst in RA extending through IAS to the LA, prolapsing into LV during systole)	2		1	1	liver	9	2			1	1		1	1	1	1	right sided hemiparesis (most likely due to cerebral thromboembolism secondary to thrombus formed at surface of unruptured cyst)	1	1	2	1	1
	2002	Atilgan D	J Am Soc Echocardiogr.	1				3	607	26	2	9	9	9	2	1		2	2	1	1	1	1		9	5 x 4.5	4	2		1	2			1	liver	999	1	2	3 (on mild exertion)	1	1	2	1		1	1	1	1	1
									608	51	2	9	9	9	2	2	atrial fibrillation	2	2	2	2	1	1		9	1.5 x 1.5	pericardium (at the apex, protrusion into the IVS)	2		9 (5, 6 or 7)	2			1	pericardium	6	1	2	3 (on mild exertion)	1	1	1	1	abdominal discomfort	1	1	1	1	1
									609	29	1	9	9	9	2	2	inverted T waves in leads I-III, aVL, aVF, V1-6	2	2	1	2	1	1		9	5 x 5	1	2		1	2			2			1	1		1	1	2	1	cough, fatigue	1	1	1	1	1
	2002	Capoğlu I	J Int Med Res.	2	1
	2002	Losanoff JE	Ann Thorac Surg.	2	8
	2002	Mayer DA	Adv Parasitol.	2	3
	2002	Beshlyaga VM	Eur J Cardiothorac Surg.	1				1	610	10	1	9	9	9	9			2	1	1	1	1	1		9	999	1	2		2 (top of the cyst near to the surface of the LV epicardium)	2			2			1	1		2	9	1	1	fever	1	1	1	1	1
	2002	Ustünsoy H	Heart Lung Circ.	1				2	611	30	2	9 (hospital in Turkey)	9	2	2	1		2	1	2	2	1	1		9	6 x 4 x 5	1	2		1	2			2			1	1		1	1	1	1	syncopal attack	1	1	1	1	1
									612	17	2	9 (first case in hospital in Turkey, maybe second one as well	2	9	2	1		2	1	2	1	1	2		9	999	2	2		1	1	lung (at least one cyst perforated), pancreas, spleen, hypodense areas in the left and right pulmonary arteries	9	2			1	2	4	1	1	1	1	cough, dyspnoea, heamoptysis, oedema of the legs	2	1	1	1	1
	2002	Unlü Y	Surg Today.	1				6	613	32	2	9	2	9	9			2	1	2	1	1	1		9	999	1	9 (cysts disappeared on control TTE -> most likely rupture of cyst)	9	1	1	lung	9	2			2	1		1	1	1	1	severe pain in the bilateral lower extremities due to embolism	9 (wahrscheinlich durch Zystruptur)	1	1	1	1
									614	23	1	9	9	9	9			2	1	2	1	1	1		9	3 x 5	2	2		1	9			9			9	9	9	9	9	9	9		1	1	1	1	1
									615	29	1	9	9	9	9			2	1	2	1	1	1		9	4 x 5 apex, 3 x 4 pericardium	1, 6 (LV apex), pericardium	2		1, 9 (5, 6 or 7)	9			9			9	9	9	9	9	9	9		1	1	1	1	1
									616	40	2	9	9	9	9			2	1	2	1	1	1		9	5 x 7	1	2		1	9			9			9	9	9	9	9	9	9		1	1	1	1	1
									617	24	2	9	9	9	9			2	1	2	2	2	1		9	5 x 6	1	2		1	9			9			9	9	9	9	9	9	9		1	1	1	1	1
									618	32	2	9	9	9	9			2	1	2	1	1	1		9	999	1	1	9	1	1	lung	9	9			9	9	9	9	9	9	9		1	1	1	1	2
	2002	Tetik O	Tex Heart Inst J.	2	10	patient data published twice
	2002	Lioulias AG	Tex Heart Inst J.	1				1	619	16	1	9	9	9	9			2	1	2	1	1	2		9	999	1, 2	2		1	1	lung	9	2			1	9	9	1	1	1	1	respiratory distress, weight loss	1	1	1	1	1
	2001	Kemaloğlu S	Childs Nerv Syst.	1				1	620	7	2	9	9	2	9			2	1	1	1	1	1		9	1.9 x 2.1	1	2		1	1	brain	9	2			9 (Sy wahrschienlich durch brain cyst)	1		1	1	1	1	1st admission: headache, right sided hemiparesis, dysphasia, cerebral infarct 6 month before admission, altered consciousness, myoclonic generalised convulsions, 2nd admission after 6 month: mild deterioration of consiousness, right central facial paresis, hemipareses (most likely due to cerebral CE)	1	1	2 (most likely with cerebral infarct in 7yo patient)	1	1
	2001	Kudaiberdiev T	Int J Cardiol.	1				1	621	40	1	9	2	9	2	2	reduced QRS amplitude, nonspecific ST-T wave changes	2	1	2	1	1	2		9	3.8 - 3.85 apex, 3.5 - 4.8 LV	1, 6, pericardium	2		1, 9 (5, 6 or 7)	2			2			1	2	9	2	9	2	1	fever, cough	1	1	1	1	1
	2001	Ceviz M	Heart.	1				1	622	24	2	9	2	9	2	2	negative T waves in inferior and anterior leads	2	1	2	2	2	1		9	5 x 6	1, 6 (LV apex)	9 (CE had no communication with the ventricular cavty, but ruptured cyst membranes removed)		1	2			2			1	1		2	9	2	1		1	1	1	1	1
	2001	Chiou MT	J Vet Diagn Invest.	2	7
	2001	Lee KT	Kaohsiung J Med Sci.	2	1	myxoma
	2001	Drissa H	Tunis Med.	2	5	Patientendaten von 7 Patienten nicht getrennt gezeigt
	2001	Marcì M	Echocardiography.	1				1	623	32	1	9	2	9	2	2	flattered or inverted T waves in leads D1, aVL, V5-6; episodes of sustained ventricular tachycardia treted with amiodarone	2	1	2	2	1	1		9	2 x 4	1, 6 (LV apex)	2		1	2			2			1	1		9	1	1	1	chest discomfort followed by presyncope	1	1	1	1	1
	2001	Demirkol MO	Clin Nucl Med.	1				1	624	32	1	9	9	9	2	2	right bundle branch block	2	1	1	1	2	2 (multiple cystic areas of invasion)		9	9	5	2		1	2			1	right kidney, brain	4, 5	1	1		2	9	1	1		1	1	1	1	1
	2001	Aydin NE	Am J Forensic Med Pathol.	1				1	625	35	2	9	9	9	1			1	1	1	1	1	1		9	6	2	1	pulmonary outflow tract	1	1	lung (mucosa of small airways)	9	2			1	2	9	2	1	1	1		2 (fluid embolism to pulmonary artery tract)	1	1	1	1
	2001	Sarkis A	Ann Cardiol Angeiol (Paris).	1				1	626	74	1	9 (farmer)	2	2	2	2	T négatives dans les déviations DI, aVL, V3-6 (évoquant une atteinte coronarienne sous-épicardique antériolatérale)	2	1	1	2	2	1		9	6.3 x 3.8	6	2		1	2			2			1	1		2	9	1	1		1	1	1	1	1
	2001	Tejada JG	Ann Thorac Surg.	1				1	627	35	1	9	2	2	2	2	Q waves in leads V1-3, steep symmetrical T wave inversion in leads II, III, aVF, V2-6	2	1	1	2	1	1		9	6	5	2		1	2			2			1	1		2	9	1	1	urticarial exanthema, sweat, intense itchiness, evening fever	1	1	1	1	1
	2001	Kaplan M	Ann Thorac Surg.	1				8	628	17	2	Turkey	9	9	9			2	9	9	9	9	1 (Annahme)		9	999	2	9		1 (Annahme)	2			2			9	9 (common complaint)	9	9	9	9 (common compleint)	9		1	1	1	1	1
									629	36	2	Turkey	9	9	9			2	9	9	9	9	1 (Annahme)		9	999	2, 6 (RV apex)	9		3	1	lung	9	2			9	9 (common complaint)	9	9	9	9 (common complaint)	9		1	1	1	1	1
									630	18	2	Turkey	9	9	9			2	9	9	9	9	1 (Annahme)		9	999	1, 6 (LV apex)	9		3	1	liver	9	2			9	9 (common complaint)	9	9	9	9 (common complaint)	9		1	1	1	1	1
									631	35	1	Turkey	9	9	9			2	9	9	9	9	1 (Annahme)		9	999	2	9		1 (Annahme)	2			2			9	9 (common complaint)	9	9	9	9 (common complaint)	9		1	1	1	1	1
									632	55	2	Turkey	9	9	9			2 (wrong diagosis of left atrial myxoma; during OP hydatid cyst found)	9	9	9	9	9 (2 cysts in left atrial free wall)		9	999	3	9		1 (Annahme)	2			2			9	9 (common complaint)	9	9	9	9 (common complaint)	9	left hemiplegia	1	1	1	1	1
									633	44	2	Turkey	9	9	9			2	9	9	9	9	1 (Annahme)		9	999	5 (muscular septum right side)	9		1 (Annahme)	2			2			9	9 (common complaint)	9	9	9	9 (common complaint)	9		1	1	1	1	1
									634	42	2	Turkey	9	9	9			2	9	9	9	9	1 (Annahme)		9	999	2	9		1 (Annahme)	2			2			9	9 (common complaint)	9	9	9	9 (common complaint)	9		2	1	1	1	1
									635	17	2	Turkey	9	9	9			2	9	9	9	9	1 (Annahme)		9	999	1	9		1 (Annahme)	1	lung	9	2			9	9 (common complaint)	9	9	9	9 (common complaint)	9		1	1	1	1	1
	2001	Aydoğdu T	J Thorac Cardiovasc Surg.	1				1	636	13	2	9	2	9	9			2	1	2	2	1	1		9	999	4	1	9	1	1	left kidney, lungs	9	2			1	1		2	1	1	1	hemoptysis	1	1	1	1	1
	2001	Gürgün C	Int J Cardiol.	1				2	637	48	2	9	2	9	9			2	2	1	1	1	1		9	2.5 x 4.5	1	2		1	2			2			1	1		2	1	1	1		1	1	1	1	1
									638	70	2	9	9	9	9			2	2	1	1	1	1		9	4 x 5	2	2		1	2			2			1	1		1	1	2	1	weight loss, lethargy, dizziness, syncope on exertion	1	1	1	1	1
	2001	Porcu A	Int Surg.	1				3	639	44	1	9	9	9	2	2	severe tachyarrhythmia -> death	1	1	1	1	1	1		9	999	5	1	into RV	1	2			2			1	2	9	2	9	2	2	cough, hemoptysis	1	1	1	1	1
									640	37	2	9	2	9	2	2	ischemia	2	1	2	1	1	2		9	999	1, 6 (LV apex and wall)	1	9 (wahrscheinlich LV)	1	1	mesentery, spleen, left ovary		2			9	1		1	1	1	1	acute arterial obstruction of the left leg	1	1	1	1	2
									641	53	1	9	2	9	2	2	ischemia	2	1	2	2	2	1		9	5	1	2		1	2			2			2 (TTE for hypertension)	1		1	1	1	1		1	1	1	1	1
	2001	Ozer N	J Am Soc Echocardiogr.	1				5	642	61	2	9	2	9	9			2	1	2	2	1	1		9	999	4	2		1	2			2			1	2	9	1	1	1	1		1	1	1	1	1
									643	24	2	9	9	9	9			2	1	1	1	1	1		9	999	2, 6 (RV apex) (TTE, während OP Zyste nicht gefunden. sondern nur Zyste in pulmonary artery -> wahrscheinlich Ruptur)	2		1	1	pulmonary artery	9	1	liver	1	1	2	9	1	1	1	1	dry cough, cyanosis	9 (maybe)	1	1	1	1
									644	17	1	9	9	9	9			2	1	1	1	1	1		9	999	5	2		1	2			2			1	2	9	1	1	1	1	cough	1	1	1	1	1
									645	70	1	9	9	9	9			2	1	1	1	1	1		9	999	5 (LV mass in the IVS)	2		1	2			2			9	1		1	1	1	1	right leg pain (most likely due to peripheral embolsim)	1	1	1	1	2
									646	26	2	9	9	9	2	2	tachycardia, ischemia of the anterior myocardial wall	2	1	1	1	1	1		9	999	1	1	9	1	2			2			9	1		1	1	1	1	paresthesia and pain in both legs (most likely due to peripheral embolsim)	1	1	1	1	2
	2001	Narayan R	J Assoc Physicians India.	1				1	647	25	2	9	2	9	2	2	ST segment elevation with T wave inversion in the lateral leads	2	1	2	1	1	1		9	999	1	2		1	1	healed liver cyst?!	9	2			1	1		2	9	1	1	fever	1	1	1	1	1
	2001	Nalbanski B	Bulgarian.	2	4		Bulgarian
	2001	Telli HH	Surg Today.	1				1	648	40	1	9	1	1	2	2	1mm ST segment elevation without reciprocal depression in leads I, II and V6; 2mm ST segment elevation in leads V3-4; inverted T waves in leads III and V4-5	2	1	2	2	2	1		9	2.4 x 2.1	1, 6 (LV wall and apex)	1	into LV	1	2			2			1	1		2	9	1	1	nausea, sweating	1	1	1	1	1
	2001	Onursal E	Surg Today.	1				8	649	39	1	9 (hospital in Turkey)	9	9	2	2	ST segment depression in leads I, aVL, V3-6, rSR' pattern in V2	2	2	2	9 (3/9 patients)	2	1		9	999	5	9 (at least 1/8 ruptured in patient with clinical signs of tamponade)		1	1	lung liver brain		1	brain	4	1	2	9	2	1	2	1	cough, fever	1	1	1	1	1
									650	13	1	9 (hospital in Turkey)	9	9	2	2	inverted T waves in leads I, II, III, aVF, aVL, V4-6	2	1	9 (useful => alle?!)	9 (3/9 patients)	2	1		9	999	5	9 (at least 1/8 ruptured in patient with clinical signs of tamponade)		1	2			2			1	2	9	2	1	1	1	fever, cough	1	1	1	1	1
									651	26	2	9 (hospital in Turkey)	9	9	9			2	9	9 (useful => alle?!)	2	1	1		9	999	4	9 (at least 1/8 ruptured in patient with clinical signs of tamponade)		1	1	lung, liver		2			9	1		1	1	1	1	abdominal pain	1	1	1	1	1
									652	44	2	9 (hospital in Turkey)	9	9	9			2	9	2	9 (3/9 patients)	1	2		9	999	pericardium	9 (at least 1/8 ruptured in patient with clinical signs of tamponade)		9 (5, 6 or 7)	1	lung, liver		2			1	2	9	2	1	2	1		1	1	1	1	1
									653	56	2	9 (hospital in Turkey)	9	9	9			2	9	9 (useful => alle?!)	9 (3/9 patients)	1	2		9	999	pericardium	9 (at least 1/8 ruptured in patient with clinical signs of tamponade)		9 (5, 6 or 7)	1	liver		1	pericardium	9	1	2	9	2	1	2	1		1	1	1	1	1
									654	48	1	9 (hospital in Turkey)	9	9	9			2	9	9 (useful => alle?!)	9 (3/9 patients)	1	2		9	999	pericardium	9 (at least 1/8 ruptured in patient with clinical signs of tamponade)		9 (5, 6 or 7)	2			2			1	1		1	1	1	1	syncope	1	1	1	1	1
									655	34	2	9 (hospital in Turkey)	9	9	9			2	9	9 (useful => alle?!)	9 (3/9 patients)	1	2		9	999	pericardium	9 (at least 1/8 ruptured in patient with clinical signs of tamponade)		9 (5, 6 or 7)	2			2			1	2 (acute respiratoy distress)	9	2	1	1	1		1	1	1	1	1
									656	8	1	9 (hospital in Turkey)	9	9	9			2	9	9 (useful => alle?!)	9 (3/9 patients)	1	2		9	999	pericardium	9 (at least 1/8 ruptured in patient with clinical signs of tamponade)		9 (5, 6 or 7)	2			2			1	1		1	1	1	1	fever, headache, vomiting, cough, heaviness	1	1	1	1	1
	2001	Birincioglu CL	Tex Heart Inst J.	1				1	657	9	1	9	2	2	9			2	2 (intraoperative)	2	2	1	1		9	3 x 3 (TTE), 3 x 4 x 3 (MRI), 3 x 4 (OP)	1	2		1	2			2			1	2	9	1	1	1	1	fever, syncope	1	1	1	1	1
	2001	Thameur H	World J Surg	2	3
	2001	Ramos G	World J Surg.	2	1
	2001	Richter D	Zentralbl Chir.	1				1	658	68	2	Turkey	2	9	2	1		2	1	2	1	2	1		9	7	2	2		1	2			1	lung	9	1	2	9	1	1	1	1		1	1	1	1	1
	2000	Türkvatan A	Can Assoc Radiol J.	1				1	659	9	2	Turkey	9	2 (6.5% of 8 x 10^9 leucocytes)	2	1		2	1	2	2	1	1		9	3 x 4 x 5	1	2		1	2			2			1	2	9	1	1	1	1	orthopnoea, anasarca	1	1	1	1	1
	2000	Keleş C	Thorac Cardiovasc Surg.	1				1	660	37	1	9 (sheep raising)	2	9	2	2	lack of progression of R wave in V1-3, non-specific T wave changes	2	1	2	2	1	1		9	4.5 (CT) 4.5 x 5.5 (OP)	5	2		1	1	peritoneal cavity adjacent to left hepatic lobe, urinary bladder, umbilicus	9	1	brain, right kidney	5, 4	1	9	9	9	9	9	9	non specific cardiac complaints	1	1	1	1	1
	2000	Ustünsoy H	Heart.	1				1	661	30	2	9	9	9	9			2	1	2	2	1	1		9	6 x 4 x 5	1	2		1	2			2			1	1		1	1	1	1	single syncopal episode	1	1	1	1	1
	2000	Mrad Dali K	Ann Cardiol Angeiol (Paris).	2	5	Patientendaten von 12 Fällen nicht einzeln aufgeführt
	2000	Kurtoglu N	Echocardiography.	1				1	662	32	1	9	2	2	2	2	right bundle branch block	2	1	2	1	1	2 (aber nicht genz sicher, ob Tochterzysten…)		2 (honeycomb cyst)	999	5	2		1	2			2	brain, kidney	5, 4	1	1		2	9	1	1	fainting sensation	1	1	1	1	1
	2000	Charet E	J Am Soc Echocardiogr.	1				1	663	26	2	France	1 (positive after rupture)	1	2	2	sinus tachycardia, incomplete right branch block, negative T waves in leads V1-3, D2, D3 and VF	2	1	1	2	1	1		2 (rosette-like)	5 (TTE), 6 (MRI)	5 filling most of RV	2/1 (patient went home after frist admission and had a rupture 3 weeks later)	RV (I guess)	1	2			2			1	2	9	2	9	1	1	second admission (rupture): + severe malaise, fever	2 (at second admission)	1	1	1	1
	2000	Ozeretskovskaia NN	Med Parazitol (Mosk).	2	4		Russian
	2000	Ozyazicioğlu A	Ann Thorac Surg.	2	8
	2000	Moutiris JA	Int J Cardiol.	1				4	664	35	2	9	1	9	9			2	1	1	1	1	1		9	999	5	2		1	9			9			1	9	9	9	1	1	1	chest discomfort	1	1	1	1	1
									665	68	2	9	2	9	9			2	1	1	1	1	1		9	4 x 4	1	2		1	9			9			1	1	9	1	1	1	1		1	1	1	1	1
									666	40	1	9	1	9	2	2	right bundle branch block, nonsustained ventricular tachycardia	2	1	1	1	1	1		9	999	5 protruding into RV	2		1	9			9			1	1		1	1	1	1	syncopal attack	1	1	1	1	1
									667	54	1	9	2	9	9			2	1	1	1	1	1		9	999	1	2		1	9			9			1	1		1	1	1	1	fatigue	1	1	1	1	1
	2000	Tükek T	J Cardiovasc Surg (Torino).	1				1	668	26	2	9	9	9	2	1		2	2	1	1	1	1		9	5 x 4.5	4	2		1	2			1	liver ("history liver CE" -> not sure if surgery was performed)	999	1	2	3 (dyspnoea on mild exertion)	1	1	2	1		1	1	1	1	1
	2000	Uddin MJ	J Cardiovasc Surg (Torino).	1				1	669	23	2	Syria, residing in Kuwait	2	2	2	2	inverted T waves in leads II, III, aVF and V1-6	2	1	2	1	2	1		9	8 x 2.5 x 2	1 (left lateral part of the atriventricular groove, mainly involving the inferior wall of the LV)	2		1	1	liver, kidney	9	2			9	1		1	1	1	1	pain in the right hypochondrium (maybe due to liver and kidney CE)	1	1	1	1	1
	2000	Johnstone MT	Circulation.	1				1	670	23	1	Angola (originally)	1	1	2	2	runs of ventricular tachycardia	2	1	2	1	1	1		9	8 x 7 x 6.5	1	2		1	2			2			1	2	9	1	1	2	1	near-syncope	1	1	1	1	1
	2000	Kammoun S	Can J Cardiol.	1				1	671	61	1	Tunisia	2	2 (1.5% of 14.9 x 10^9)	2	2	signs suggestive of left atrial hypertrophy and left anterior fascicular block	2	1	1	2	1	1		9	5.4 x 5.9	5	2		1	2			2			1	2	4	1	1	1	1		1	1	1	1	1
	2000	Basset D	Presse Med.	1				1	672	46	1	France	1	1	2	2	ischémie inférieure, sous-épicardique	2	1	2	1	2	1		9	999	1	2		1	2			2			1	1		2	9	1	1	bouffées de chaleur	1	1	1	1	1
	2000	Oliviero U	Ital Heart J.	1				1	673	33	1	Italy	2	9	2	2	T wave changes in the precordial leads resembling anterior subepicardial ischemia	2	2	1	2	1	1		9	6 x 6	1	2		1	1	liver	9	1	liver	1	1	1		2	9	1	1		1	1	1	1	1
	2000	Afif H	Rev Mal Respir.	1				1	674	32	2	9 (rural area)	2	9	9			2	1	2	1	1	1		9	5	5 (CT: "au niveau du" LV, aber TTE: "permet de localiser" IVS)	2		1	1	lung (multiple cysts)	9	2			1	2	9	1	1	1	1	toux, expectoration mucupurulente avec hydatidoptysies	1	1	1	1	1
	2000	Karadede A	Can J Cardiol.	1				1	675	55	1	9	9	9	2	2	decreased R amplitude, features consistent with right ventricular hypertrophy	2	1	1	2	2	2		9	3.3 x 4.4 (right anterior cardiophrenic angle), 0.8 (encircling right heart)	right anterior cardiophrenic angle; cyst encircling right heart, extending to LV, attached to myocardium	1	cyst in right cardiophrenic angle ruptured to pericardial cavity	9	2			1	liver	9 (shortness of breath started after discharge after liver surgery)	1	2	9	1	1	1	1	distension of abdomen, swelling of legs and scrotum	1	1	1	1	1
	2000	Giorgadze	J Card Surg.	1				2	676	25	2	Georgia	2	1	2	2	sinus tachycardia, signs of left ventricular enlargement, islated premature ventricular beats	2	1	1	1	1	1		9	6.5 (TTE), 6 x 8 (OP)	1, 6 (LV wall and apex)	2		1	2			1	spleen, liver	3	1	1		2	9	1	1		1	1	1	1	1
									677	22	2	Georgia	2	1	2	2	signs of left ventricular ischemia	2	1	1	1	1	1		9	4.5	1	2		1	2			1	pericardium	2	1	2	9	2	1	2	1		1	1	1	1	1
	2000	Maffeis GR	Circulation.	1				1	678	57	1	9 (hospital in Brazil)	9	9	2	2	T wave inversion in leads V4-6	2	2	1	2	2	1		9	999	1	2		1	2			2			1	1		1	1	1	1	complete right hemiparesis, aphasia	1	1	2 (hypodense area in cranial CT)	1	1
	2000	Kanadaşi M	Catheter Cardiovasc Interv.	1				1	679	25	2	Turkey	2	2 (eosinophils 11%)	9			2	1	2	2	2	2		9	999	1, 4, pericardium	1	RA wall cyst ruptured into RA	1	1	lungs, pulmonary artery, liver	9	1	pericardium	9 (in 1995???)	1	2	9	1	1	1	1	hemoptysis, fatigue	2 (cyst in pulmonary artery)	1	1	1	1
	2000	El Abbassi Skalli A	J Radiol.	1		1 avec kyste pleuropéricardique		2	680	28	1	9	9	9	9			1	1	2	1	1	1		9	4	entre la paroi thoracique antérieure et les cavités cardiaques, kyste pleuropéricardique	2		9 (5, 6, 7 or extracardiac)	2			2			1	1		2	9	1	1		1	1	1	1	1
									681	49	1	9	2	9	9			2	1	2	1	1	1		9	7 x 6	1	1 (fissuration suspecté en échographie)		1	1	latéro-trachéale droite, entre veine cave supérieure et la crosse aortique	9	2			1	1		1	1	1	1	signes d'une péricardite subaigue dans un contexte apyrétique	1	1	1	1	1
	2000	Drira I	Rev Pneumol Clin.	1				2	682	23	2	9	2	9	2	2	très nombreuses extrasystoles ventricularies -> traitement avec Amiodarone	2	1	1	2	1	1		9	3.5 (TTE), 3 (OP)	1, s'appui sur le septurm interventricularie	9 (emboli pulmonaire)		1	1	lung (2 kystes du lobe inférieur gauche, artére lobaire inférieure gauche, emboli pulmonaires)	9	2			1	1		2	9	1	1	toux productive d'expectorations purulentes	2	1	1	1	1
									683	15	2	9	2	1	2	2	ischémie sous-épicardique dans les territoires postéro-diaphragmatiques et antérieur, bloc incomplet droit	2	1	1	1	1	1		9	4 x 2	1	2		1	1	lung: kyste hydatique pulmonaire refoulant la veine cave inferieure, poumon droit	9	2			1	1		1	1	1	1	hémoptysie, crachats hémoptoiqus	1 (erst bei zweiter Hospitalisation)	1	1	1	1
	2000	Thameur H	Rev Pneumol Clin.	2	3
	2000	Nour-Eddine M	Arch Mal Coeur Vaiss.	1				1	684	49	1	Marocco	2	1	2	2	ischémie sous-épicardique dans le térritoire postéro-inférieur et apicolatéral avec un microvoltage	2	1	2	2	1	2		9	7.6 (CT), 5.5 (MRI) (LV cyst); 9 (ruptured cyst)	1, 6 und 9 (ruptured cyst not described)	1	9	1	1	médiastinum moyen	9	2			1	2	9	2	9	1	1		1	1	1	1	1
	2000	Sirikci A	Eur Radiol.	2	8
	2000	Engin G	Eur Radiol.	2	5	no patient data, article about imaging of CE in unusual localisations
	2000	Ulgen MS	Heart Vessels.	1				1	685	70	1	Turkey	2	9	2	2	left bundle branch block	2	1	1	1	1	2		9	999	1, 5, 6 (LV wall and apex)	2		1	2			1	liver	6, 5 (two operations)	1	1		1	1	1	1	vertigo, near-syncope	1	1	2 (cyst rupture of LV cyst -> middle cerebral artery infarct)	1	1
	2000	Bennis A	Heart Vessels.	1				1	686	28	2	9	2	9	2	2	complete atrioventricular block -> cardiac pacemaker in emergency	2	2	2	1	1	1		9	2.7 x 2.4	5	2		1	2			2			1	1		1	1	1	1	syncope	1	1	1	1	1
	2000	Ozates M	Heart Vessels.	1				1	687	56	1	9 (maybe Turkey)	2	9	9			2	1	2	2	1	1		9	7.5 x 5.5 x 4	pericardium	2		9 (5, 6 or 7)	1	liver	9	2			1	2	9	1	1	1	1		1	1	1	1	1
	2000	Katkhouda N	J Hepatobiliary Pancreat Surg.	2	1
	2000	Toquero J	Tex Heart Inst J.	1				1	688	35	1	9	2	2	2	2	1st degree atrioventricular block	2	1	1	2	1	1		9	4 x 3	5	2		1	2			2			1	1		1	1	1	1	dizziness	1	1	1	1	1
	2000	Oz N	Tex Heart Inst J.	2	1
	1999	Ait Ben Ali S	Neurochirurgie.	1				1	689	22	1	9	2	1	2	2	trouble diffus de la repolarisation	2	1	1	1	1	1		9	3.8 x 2.4	1	2		1	1	brain, both kidneys, spleen (dx 1y after dx of "tumeur cardiaque" -> d.h. dx of CE at the same time)	9	2			9	1		1	1	1	1	ischémie aigue des membres supérieur drot et inférieur gauche (1992), monoplégie brachiale droite, céphalées, crises convulsives de type grand mal (1993)	1	1	9	1	9
	1999	Börner H	Z Kardiol.	1				1	690	24	1	Kosovo	1/2 (zunächst negativ, im Verlauf positiv)	1/2 (initial 5%, was sie als negativ bezeichnen, Im Verlauf 59%)	2	2	T-Negativierungen in den Ableitungen I, II, aVF, V3-6 / terminal negative T-Wellen in den Ableitungen I, II, aVF, V2-6, R-Verlust über Vorderwand	2	2	2	1	1	1		9	7 x 7	6	2		1	2			2			1	2	9	2	9	1	1	Schwindel, kurzandauernde Bewusstlosigkeit	1	1	1	1	1
	1999	Aarons BJ	World J Surg.	2	5	article about treatment of pulmonary, pleural, liver and cardiac cysts
	1999	Sinci V	Ann Thorac Cardiovasc Surg.	1				1	691	13	2	9	2	9	2	1		2	1	1	1	1	2		9	999	pericardium	2		1	1	liver	9	2			1	2	9	1	1	1	1	effort intolerance, abdominal pain	1	1	1	1	1
	1999	Birincioğlu CL	Ann Thorac Surg.	1		eigentlich 14, aber Zuteilung der Daten nicht in allen Fällen möglich => nur 5 Fälle kodiert; ggf. noch Fall 14 spannend: Leberzyste, die ins Perikardium rupturiert ist, aber dort keien Angaben zum Alter, zur Diagnostik etc.		2	692	999	1	9	9	9	9			2	1	2	1	1	1		9	3 x 4 x 2	3	2		1	1	lung	9	1	lung	8	9	9	9	9	9	9	9		9	9	9	9	9
							extracardiac						9	9	9			2	2	2	1	2	3		9	7 x 7 (surgery?), 7.5 (TTE)	anterior mediastinum	1	9	mediastinum	2			2			1	2	4	1	1	1	1	paroxysmal nocturnal dyspnea	9	9	9	9	9
									693	17	2	9	9	9	9			2	1	2	1	1	2		9	4 x 4 (largest)	pericardium, cyst infiltrating atrial wall, cyst at posterior surface of LV	2		9 (5, 6 or 7)	2			2			1	2	9	1	1	1	1	nausea, vomiting, diarrhea, syncopal attacks	9	9	9	9	9
							extracardiac						9	9	9			2	1	2	1	2	3		9	12.3 x 6.2 (CT), 1.5 x 1 x 1 (OP)	anterior mediastinum	2		mediastinum	2			2			1	2	4	1	1	1	1	paroxysmal nocturnal dyspnea, orthopnea, peripheral edema, hepatomegaly	9	9	9	9	9
	1999	De Nardo A	G Ital Cardiol.	1				1	694	34	1	Marocco	2	1	2	2	onde Q e one T negativi nelle derivazioni II, III, aVF simulanti un quadro di infarto miocardico inferiore	2	2	1	2	2	2		9	5 (LA), 2.8 (RA), 2 (LV) (TTE); 4 x 5 (LA) (MRI)	1, 3, 4	2		1	2			2			1	2	9 (dispnea dopo lievi sforzo -> wahrscheinlich III)	2	9	1	1		1	1	1	1	1
	1999	Riebel T	Ultraschall Med.	1				1	695	10	2	Armenien	2	2 (6%)	9			2	1	2	2	1	2		9	4 (RV), 2.5 (LV)	1, 2	2		1	1	liver, kidney, mediastinum, back muscles	9	2			2	1		1	1	1	1	Schwellung im Rücken als einziges aufgeführtes Symptom => Annahme, dass asymptomatisch	1	1	1	1	1
	1999	Patakas D	Eur Respir J.	2	1
	1999	Vazan A	Circulation.	1				1	696	44	1	9	2	2	2	2	sinus tachycardia	2	2	2	1	1	1		9	999	2, 4 (TTE: cystic fomration in RA that penetrates into RV, surgery: describes RV cyst)	2		1	2 (multiple pulmonary emboli)			2			1	2	3	1	1	1	1	cough with occasional mucoid sputum, fever, weith loss of 20 pounds, weakness	2 (multiple pulmonary emboli)	1	1	1	1
	1999	Shalaby RI	Ann Thorac Cardiovasc Surg.	1				1	697	22	2	Syria	2	9	9			2	1	2	1	2	9		9	999	9	9	9	9	1	liver, kidney	9	2			9	9	9	9	9	9	9		1	1	1	1	1
	1999	Pérez Martínez A	Rev Esp Cardiol.	1		Abstract "Our young patient presented a single hydatid cyst. The etiologic diagnosis was difficult due to the negativity of the serologic tests and there were no other organs affected. Surgical ablation of the cyst was performed and histopathological analysis achieved."		1	698	999	9	9	1	9	9	9		9	9	9	9	9	1		9	999	9	9	9	9	2			9			9	9	9	9	9	9	9		9	9	9	9	9
	1999	Siwach SB	Indian Heart J.	1		2/14 Pat mit CE		2	699	30	2	9	2	9	9			2	9	9	9	9	2		9	999	2, 3, 5	2		1	9			9			9	9	9	9	9	9	9		9	9	9	9	9
									700	50	1	9	2	9	9			2	9	9	9	9	9 (es steht mutliple CE in 2 cases, aber weiter unten im Text steht, dass 2. Pat nur eine Zyste im RA hat?!)		9	999	2	2		1	9			9			9	9	9	9	9	9	9		9	9	9	9	9
	1999	De Paulis R	Ann Thorac Surg.	1				1	701	65	2	9	1	9	2	2	negative T waves in lateral leads V4-6, Q waves in leads V1-3	2	1	2	1	2 (Bem: szintigraphy perforemd)	1		9	1.2 x 8.5	1	2		1	2			2			2	1		1	1	1	1		1	1	1	2 (proximal complete obstruction of the anterior descending coronary artery)	1
	1999	Firatli I I	Int J Angiol.	1				1	702	64	2	9 (maybe Turkey)	2	9	2	2	left bundle branch block	2	1	2	1	2	1		9	4 x 4 (TTE), 5 (CT), 4 x 5 (coronary, OP)	1	2		1	2			2			1	1		2	2	1	1		1	1	1	1	1
	1999	Gómez-Aldaraví Gutiérrez R	Rev Esp Cardiol.	1				1	703	999	9	9	9	9	9	9		9	9	9	9	9	2		9	999	9	9		9	2			9			1	9		2	9	9	9		9	9	9	9	9
	1999	Katkhouda N	Ann Surg.	2	2
	1999	Patankar T	Indian Pediatr.	2	1
	1999	Caballero J	Rev Esp Cardiol.	1				1	704	62	2	9	9	9	9	9		9	9	9	9	9	1		9	999	4	9		9	9			1	liver	999 (years)	9	9	9	9	9	9	9		2	9	9	9	9
	1999	Yadav BS	J Assoc Physicians India.	1				1	705	18	1	9	2	9	2	2	sustained monomorphic ventricular tachycardia at the rate of 260 per minute, right axis deviation, prominent R in V1, deep S in V6 -> xylocaine -> inverted T waves in leads I and aVL	2 (Doppler)	1	1	1	1	2		9	5, 2	left atrioventricular junction, producing pressure on cardiac chambers; 2nd cyst just below first one	2		9	2			2			1	1		1	1	2	1	uneasiness, perspiration	1	1	1	1	1
	1999	Iglesias LF	Rev Esp Cardiol.	1				1	706	27	1	9	9	9	9	9		2	9	9	9	9	1		9	999	1	1	9	9	9			9			2	1		1	1	1	1	asymptomatic until rupture (symptoms of rupture not described)	9	9	9	9	9
	1999	Ivanov VA	Khirurgiia (Mosk).	2	4		Russian
	1999	Hueto Pérez de Heredia J	Rev Clin Esp.	2	9
	1999	Borisov VA	Vestn Khir Im I I Grek.	2	4		Russian
	1999	Röthlin MA	Am J Gastroenterol.	2	1
	1999	Sabouret P	Ann Cardiol Angeiol (Paris).	2	5	keine Patientendaten, nur Bild und Kommentar zu kardialer CE
	1999	Maroto LC	Ann Thorac Surg.	1				1	707	3	1	9	1	9	2	2	right bundle branch block	2	1	1	1	1	1		9	3 x 2	5	2		1	2			2			2	1		1	1	1	1		1	1	1	1	1
	1999	Turgut M	Childs Nerv Syst.	2	3
	1998	Marcì M	J Am Soc Echocardiogr.	1				1	708	26	2	9	2	2	2	2	inverted T waves in leads I, aVL, V4-6	2	2	2	2	1	1		9	3 x 4	1, close to but not adherent to the lateral papillary muscle	2		1	2			2			2	1		1	1	1	1	right hemiplegia with complete recovery under heparin treatment	1	1	1	1	1
	1998	El Fortia M	Eur J Ultrasound.	1				1	709	48	2	Lybia	9	9	9			2	2	2	1	1	1		9	5 x 4	4	2		1	1	lung	9	2			1	1		1	1	1	1	cough, fever	1	1	1	1	1
	1998	Abu-Eshy SA	J R Coll Surg Edinb.	2	1	gemäss Abstract hat keiner der Patienten eine kardiale CE, Artikel selbst aber nicht gefunden
	1998	Uysalel A	Eur J Cardiothorac Surg.	1				1	710	25	2	9 (hospital in Turkey)	9	2	2	2	negative T waves in leads V1-4	2	1	2	1	1	1		9	12 x 8	2	2		1	2			2			1	2	9	1	1	2	1	weight loss, fatigue	1	1	1	1	1
	1998	Erentürk S	Acta Chir Belg.	1				1	711	34	2	9	2	9	9			2	1	2	2	1	1		9	5.2 x 5.8 x. 6.1 (CT), 4 x 5 x 5.5 (MRI)	1, 6 (LV apex)	2		1	2			2			1	2	9	2	9	1	1		1	1	1	1	1
	1998	Salih OK	Can J Surg.	1				3	712	26	1	9	2	2 (Eosinophils x% of 11.5 x 10^9 leucocytes/l)	2	2	negative T waves in precordial leads	2	1	1	2	1	1		9	2 x 3, 1 x 2, 4 x 5, 8 x 10	1, 3, 4, posterior interventricular sulcus	2		2	2			1	heart	10	1	2	9	2	9	2	1	fatigue	1	1	1	1	1
									713	28	2	9	9	9	2	2	inverted T waves in all leads	2	1	2	2	1	1		9	6 x 6	6	2		1	2			1	liver, lung	8, 12	1	2	9	2	9	1	1	dyspnea, fever, headache	1	1	1	1	1
									714	18	1	9	9	2 (eosinophils 13% of 18 x 109 leucocytes/l)	9			2	1	1	2	1	1		9	8 x 10	9 (between diaphragmatic wall of the heart and the pericardium, between inferior ventricular wall and pericardium)	1	intrapericardial	1	2			2			1	2	9	1	1	1	1	abdominal pain, nausea, vomiting, generalized rash, fever -> diagnosed as acute abdomen, but normal laparoscopy	1	1	1	1	1
	1998	Sabah I	Heart.	1				1	715	33	2	9	2	9	2	2	sinus tachycardia, incomplete left bundle branch block	2	2	1	1	1	2		9	2.72 x 3.53 (IVS)	4, 5	1	bediobasal IVS cyst ruptured into aorta (keine Ahnung wie das anatomisch ausschaut)	1	2			2			1	2	9	2	9	2	1		1	1	1	1	1
	1998	Vicol C	Dtsch Med Wochenschr.	1				1	716	56	1	Turkey	2	1 (Eosinophils 6.4% gemäss Autoren noch im Normbereich)	2	1		2	2	1	2	2	1		9	5 x 7	2	2		1	2			2			1	1		2	9	1	1		1	1	1	1	1
	1998	Ben M'Rad S	Presse Med.	1				1	717	63	1	9	9	9	2	2	bloc de branche droit incomplet, ischémie sous épicardique dans les déviations droites	2	2	2	1	1	9 (multiples formations kystiques associé à une image lacunaire de 1.5cm		9	1.2 (TTE & TEE) 1.5 (CT)	4	2		1	1	liver	9	2			1	2	2 or 3	1	1	1	1	toux séche, crachats hémoptoiques	9 (hypoperfusion pulmonaire globale)	1	1	1	1
	1998	Uğur HC	Acta Neurochir (Wien).	1				1	718	18	2	9	9	9	9	9		9	9	9	9	9	1		9	999	5	2		1	1	brain	9	2			2	1		1	1	1	1	headache, nausea, vomiting, mild left hemiparesis (most likely due to brain cysts)	1	1	1	1	1
	1998	Yagüe D	Eur Radiol.	2	1
	1998	Kabbaj N	J Radiol.	1				1	719	28	1	9	2	9	2	2	hypertrophei ventriculaire gauche, trouble de la repolarisation à type d'onde T négative en postéro-latéral	2	1	2	1	1	1		9	999	1, adhérant au péricarde	2		1	1	liver, kidney	9	2			2	1		1	1	1	1	Dx bei Abklärung nach Schlaganfall => nur noch Beschwerden vom Schlaganfall: hémiparésie spastique gauche avec participation faciale et dysarthrie séquellaire	1	1	1	1	1
	1998	Busacca G	Minerva Cardioangiol.	1				1	720	60	1	9	9	9	2	2	blocco atrioventricolare di I grado e blocco di branco sinistro completo; episodi di blocco senoatriale (SA-Block) di grado 2:1, blocchi atrioventricolari di II grado 2:1 e episodi di tachicardia ventricolare non sostenuata	2	1	2	1	1	1		9	999	5	2		1	2			1	lung, liver	14, 40	9	1		1	1	1	1	turbe mnesiche e cognitive	1	1	1	1	1
	1998	Prousalidis J	World J Surg.	2	1	Studie über spezielle Lokalisationen von CE, 1 Pat mit kardialer CE, aber ich habe nicht ganz verstanden, ob der jetzt postoperativ verstorben ist oder nicht?!, zudem fehlen viele Angaben
	1997	Laglera S	Br J Anaesth.	1				1	721	39	2	9	9	9	2	2	ventricular tachycardia controlled with lignocaine -> ST-segment elevation in leads V1-3	2	1	2	1	1	1		9	10 x 7.5	2, 5 (right ventricular wall and apical septum)	1	9	1	2			2			9	1		1	1	1	1	anaphylactic shock	1	1	1	1	1
	1997	Basso C	Eur J Cardiothorac Surg.	2	2	surgical pathology of primary cardiac and pericardial tumors, 3 Pat mit CE, aber keine genaueren Daten zu diesen Pat
	1997	Ege E	Thorac Cardiovasc Surg.	1				1	722	41	2	9	9	9	9			2	1	1	1	9 (Digitale Subtraktionsangiographie)	1		9	2.5 x 2.2	4	2		1	1	lung	9	1	lung (left lung classed as inoperable because there have been hundreds of cysts at that time)	1	1	2	9	1	1	1	1		2	1	1	1	1
	1997	D'Alessandro A	Acta Trop.	2	1	E. vogeli and E. oligarthus
	1997	Struillou L	Presse Med.	1				2	723	15	2	France	2	2	9			2	2	2	2	2	9 (tamponnade cardiaque répétitiv avant l'opération de la kyste du VG => peut être kyste du péricarde)		9	6	1	9		1	2			2			1	2	9	1	1	1	1	toux, fièvre, amaigrissement de 5kg, orthopnée	1	1	1	1	1
									724	28	2	Algérie	2	2	9			2	2	1	2	2	1		9	2.2	1	2		1	2			2			1	1		1	1	1	1	manifestations cutanées et articulaires (polyarthralgies intéressant préferentiellemnte les pognets et les chevilles, disparissent spntanément en quelques jours, fièvre	1	1	1	1	1
	1997	Jamil F	Echocardiography.	1				1	725	18	1	India	9	9	2	2	large Q waves with deeply inverted T waves in leads I and aVL and T wave inversion in leads V5-6	2	1	1	1	2	1		9	999	pericardium, compressing LV	2		9 (5, 6 or 7)	2			2			9	9	9	9	9	9	9		1	1	1	1	1
	1997	Bennis A	Echocardiography.	1				1	726	18	1	9	2	9	2	2	subepicardial ischemia in the lateral region	2	2	1	2	1	2		9	999	1, 2, pericardium	2		1, 9 (5, 6 or 7)	2			2			1	1		2	9	1	1		1	1	1	1	1
	1997	Oğuzkaya F	Ann Thorac Surg.	2	1	article about thoracic cyst excluding the lungs in 22 patients
	1997	López-Ríos	Acta Cytol.	1				1	727	4	1	9	1	9	2	2	right bundle branch block	2	1	1	1	1	1		9	3.4 x 2.8	5	2		1	2			2			2	1		1	1	1	1		1	1	1	1	1
	1997	Aupetit JF	Circulation.	1				1	728	22	2	9	2	1	2	2	nonspecific repolarization changes in the right precordial leads	2	2	2	1	2	1		9	3	5	2		1	2			2			2	1		1	1	1	1		1	1	1	1	1
	1997	Kammoun S	Ann Cardiol Angeiol (Paris).	2	1
	1997	Macedo AJ	Pediatr Cardiol.	1				1	729	11	1	9 (Hospital in Portugal)	2	2 (eosinophils 16%)	2	1		2	1	1	2	1	1		9	999	2	1	9	1	1	right main pulmonary artery cyst	9	2			1	1		2	1	1	1	right lower rip pain, dry cough	9	1	1	1	1
	1997	Bréchignac X	Presse Med.	1				1	730	60	1	9	2 (sérologie positive, immunoélectrophorèse négative)	2	2	2	fibrillation auriculaire	2	2	2	2	2	1		9	999	5	2		1	2			2			1	2	9	2	9	1	1	crachats hémoptoiques	1	1	1	1	1
	1997	Siwach SB	Heart.	1				1	731	30	2	9	2	1 (1.4 x 10^9)	2	2	complete right bundle branch block	2	1	2	1	1	2		9	7 x 4.3 (TTE), 7 x 4.7 (CT) IVS; 1 x 2 RV	2, 5	2		1, inside of RV cavity	2			2			1	1		2	1	1	1	dry cough	1	1	1	1	1
	1997	Turgut M	J Neurosurg.	1				1	732	7	2	9	9	9	9			2	1	1	2	1	2		9	1.2 x 2 (at diagnosis), 1.5 x 2.7 (1y after. Diagnosis)	1 (small cyst in anterior mitral leaflet, bigger cyst in papillary muscle of the posterior leaflet)	2		1	1	brain	9	1	brain	6, 5, 1	9	1		1	1	1	1	loss of strenght in the left arm, nausea, vomiting, double vision (most likely due to brain cysts)	1	1	9	1	9
	1997	Beji M	Rev Mal Respir.	2	1	gemäss Abstract keine kardiale CE
	1997	Keil W	Dtsch Med Wochenschr.	1				1	733	45	2	Turkey	1	9	1			9	9	9	9	9	1		9	6	1, 3, 5 (im LV, auf IVS übergreifend, Ruptur in linken Vorhof)	1	left atrium	1	2			2			1	2	9	1	1	1	1	Krämpfe (plötulicher Sy-Beginn, davor asymptomatisch)	1	2	1	1	1
	1997	Jeridi G	Ann Cardiol Angeiol (Paris).	1				1	734	6	2	Tunisia	9	9	2	2	AQRS (axe QRS?) à +90°, HAD (hypertrophie atriale droite?), HVD (hypertrophie ventriculaire droite?), troubles de la repolarisation à type d'onde T négative de V4-6, III et aVF	2	1	2	1	1	1		9	2.5 x 1.5	4, partie basal proche de l'anneau tricuspide, une partie du périkyste est attenante au fueillet septal de la valve tricuspide	2		1	1	lung, liver	9	2			1	2	9	1	1	1	1	toux sèche chronique	1	1	1	1	1
	1997	Bennis A	Eur Heart J.	1				1	735	36	1	9	2	9	2	2	subepicardial ischemia in the lateral region	2	1	1	2	1	2		9	9	1, 2, 3, 4, pericardium	2		1, 9 (5, 6 or 7)	2			2			1	1		2	9	1	1		1	1	1	1	1
	1997	García-Velasco P	Rev Esp Anestesiol Reanim.	2	1	gaz embolism during surgery for liver CE, no cardiac CE described in abstract
	1997	Valdovinos Mahave MC	Med Clin (Barc).	2	3
	1997	Manisali M	AJR Am J Roentgenol.	1				1	736	57	1	9	9	9	9			2	2	2	2	1	1		9	999	4	2		1	1	lung, liver		2			9	9	9	9	9	9	9		9	9	9	9	9
	1997	Ozdemir M	Heart.	1				1	737	40	1	9	2	2	2	2	complete atrioventricular block with a ventricular rate between 35-40 bpm	2	1	1	1	1	1		9	1.9 x 1.9	5	2		1	1	liver, right kidney	9	2			2 (keine Sy beschrieben, Dx der kardialen CE während präoperativen Vorbereitungen)	1		1	1	1	1		1	1	1	1	1
	1996	Bashour TT	Am Heart J.	2	5
	1996	Simic O	Dtsch Med Wochenschr.	1				1	738	32	1	Albania	9	1	2	2	linksanteriorer Hemiblock, Splittung in den Ableitungen V1-3, Q in den Ableitungen II, III und aVL, negatives T in den Ableitungen V2-4	2	2	2	1	2	1		9	4 x 3 x 3	2	2		1	2			2			1	2	3	2	2 (Th bei V.a. HI in Albeanien)	1	1		1	1	1	1	1
	1996	el Quessar A	J Neuroradiol.	1				2	739	22	2	9	9	9	9			2	1	1	9 (nicht klar, ob MRI vom Thorax oder vom Abdomen oder beides)	1	2		9	999	3, pericardium	9 (steht nichts davon)		1	1	brain, liver, kidney, spleen	9	2			2	1		1	1	1	1	hémiparésie gauche, hypertension intracranienne (kystes cérébraux)	1	1	9	1	1
									740	40	2	9	2	9	9			2	1	2	1	1	2		9	999	1	2		1	1	brain, liver, kidney, spleen		2			2	1		1	1	1	1	hémiplegie droite avec aphasie (kyste cérébrale)	1	1	1	1	1
	1996	Kardaras F	Eur Heart J.	1				10	741	50	1	9	9	9	9			9	9	9	9 (in 3/10 patients)	1	9		9	999	9	2		9	2			2			2	1		1	1	1	1		1	1	1	1	1
									742	72	2	9	2	2	9			2	9	2	9 (in 3/10 patients)	2	1		9	999	1, 6 (LV apex)	2		1	2			2			2	1		1	1	1	1		1	1	1	1	1
									743	22	1	9	2	2	9			2	9	2	9 (in 3/10 patients)	1	9		9	999	9	2		9	2			2			1	1		1	1	1	1	anaphylactic episodes	1	1	1	1	1
									744	30	1	9	1	9	9			9	9	9	9 (in 3/10 patients)	2	1		9	999	1	2		1	2			2			1	1		2	1	1	1		1	1	1	1	1
									745	52	1	9	2	9	9			9	9	9	9 (in 3/10 patients)	2	9		9	999	9	2		9	2			2			1	1		2	1	1	1		1	1	1	1	1
									746	31	2	9	2	9	9			9	9	9	9 (in 3/10 patients)	2	1		9	999	1	1	9	1	1	brain	9	2			9	1		1	1	1	1	multiple arterial emboli	1	1	1	1	1
									747	45	2	9	2	9	9			9	9	9	9 (in 3/10 patients)	1	9		9	999	9	2		9	2			2			1	2	9	2	1	1	1		1	1	1	1	1
									748	36	1	9	2	9	9			9	9	9	9 (in 3/10 patients)	2	1		9	999	2	2		1	1	lung	9	2			1	1		2	1	1	1		1	1	1	1	1
									749	63	2	9	2	9	9			9	9	2	2	1	9		9	999	9	2		9	2			2			1	1		2	1	1	1	congestive heart failure	1	1	1	1	1
									750	64	1	9	2	9	9			9	9	9	9 (in 3/10 patients)	2	9		9	999	pericardium	2		9 (5, 6 or 7)	2			2			1	1		1	1	1	1	congestive pericarditis and anaphylactic episodes	1	1	1	1	1
	1996	Uysalel A	Pediatr Cardiol.	1				1	751	4	1	9	2	9	2	2	left ventricular strain pattern	2	1	2	1	1	1		9	3.73 x 3.58	1	2		1	1	lung, liver	9	2			1	2	9	1	1	1	1		1	1	1	1	1
	1996	Demirtaş M	Angiology.	1				1	752	28	2	9	2	9	2	2	loss of QRS voltage, T wave changes in pericordial leads	2	1	2	1	2	2		9	7 x 4 (IVS), 2 x 3 (RA)	4, 5	2		1	1	left kidney	9	2			1	2	9	2	9	2	1	cutaneous rash and urticaria (2 month before diagnosis), precordial discomfort, cold sweating, "syncope attack"	1	1	1	1	1
	1996	Rein R	Herz.	1				1	753	34	1	Turkey, living in Germany for 10y	2	1	2	2	Sinustachykardie, terminale T-Negativierung in den Ableitungen I, aVL, V2-6	2	1	1	1	1	9		9	999	pericardium	9	9	9 (5, 6 or 7)	2			2			1	1		2	9	2	1		1	1	1	1	1
	1996	Kotoulas GK	Cardiovasc Intervent Radiol.	1				2	754	65	2	9	2 (serology strengthened the diagnosis of CE)	9	2	2	conduction abnormalies	2	1	2	2	1 (intravenous digital subtraction angiography)	1		9	3	5	2		1	1	right and left main pulmonary artery,	9	2			1	2	9	2	9	1	1		9	1	1	1	1
									755	46	2	9	2 (serology strengthened the diagnosis of CE)	9	2	2	subepicardial ischemia	2	1	2	2	1	2		9	3 (largest cyst)	1, 2, 4, pericardium	2		1, 9 (5, 6 or 7)	1	lung	9	2			2	1		1	1	1	1	routine control	1	1	1	1	1
	1996	Bennis A	Ann Cardiol Angeiol (Paris).	1				1	756	18	1	9	2	2	2	2	tachycardie sinusale, ondes T négatives en II, III, aVF et V3-6	2	2	1	2	1	2		9	999	2, 3, 4, pericardium	2		1, 9 (5, 6 or 7)	2			2			1	2	9	2	9	1	1	asthénie	1	1	1	1	1
	1996	Agarwal DK	Heart.	1				1	757	25	1	9	2	9	2	2	complete heart block	2	1	1	1	1	1		9	2.8	5	2		1	1	liver	9	2			2	1		1	1	1	1	Stokes-Adams attacks	1	1	1	1	1
	1996	Atilgan D	J Am Soc Echocardiogr.	1				1	758	50	1	9	9	9	2	2	increased voltage, inverted T waves and ST segment depression in leads I, aVL, V3-6, and rsR' pattern in V2	2	2	2	2	2	1		9	5.5 x 4	1, 5, 6 (located in the IVS, the apex and the left ventricular free wall?!)	2		1	1	lung, liver	9	1	brain	4	1	2	3	2	9	2	1		1	1	1	1	1
	1996	Narin N	Acta Paediatr Jpn.	1				1	759	12	2	9	2	2	2	2	non specific ST segement deviations in many leads	2	1	1	1	1	1		9	5 bis 6	pericardium	9 (patient died probably because of anaphylaxis triggered from tupture of the CE; autopsy refused)		9 (5, 6 or 7)	1	liver	9	2			9	1		1	1	1	1	growth retardation, abdominal distension (maybe due to liver cyst?)	1	1	1	1	1
	1995	Saidi F	N Engl J Med.	2	8
	1995	McManus D	Am J Trop Med Hyg.	2	8
	1995	Alehan D	Acta Paediatr Jpn.	1				1	760	11	1	9	2	1	2	2	T wave negativity and Q waves in precordial leads	2	1	1	2	1	1		9	5 x 4.9	1	2		1	1	9 (level of thalamus)	9	2			1	2	9	1	1	2	1	abdominal pain, nausea, fatigue	1	1	1	1	1
	1995	Khiari A	Ann Gastroenterol Hepatol (Paris).	2	3
	1995	Sinha PR	Int J Cardiol.	1				1	761	4	1	India	2	9	2	2	inverted T waves in leads II, III, aVF and V1-6	2	1	1	1	1	1		9	3.6 x 4	1, 5, 6 (left ventricular apex and IVS)	2		1	2			2			1	2	3	1	1	2	1		1	1	1	1	1
	1995	Maillet-Vioud C	Arch Mal Coeur Vaiss.	2	5	1/45 patients with CE; article about TEE in dx of cardiac tumors
	1995	Ruiz-Nodar JM	Rev Esp Cardiol.	2	3
	1995	Hall FM	N Engl J Med.	2	1
	1995	Klodas E	Mayo Clin Proc.	1				1	762	37	2	United Arab Emirates	9	9	2	1		2	2	1	1	1	1		9	2 x 2	2, 5 (right ventricular septum)	2		1	1	lung	9	2			1	1		2	1	1	1		1	1	1	1	1
	1995	Tédy G	Ann Cardiol Angeiol (Paris).	1				1	763	40	2	9	2	2	2	2	tracé de bas voltage, troubles diffus de la repolarisation	2	1	2	2	1	2		9	5 (TTE), 5 x 3.5 (CT) (LV); 7.4 x 5.7 x 6.3 (MRI) (LV)	1, pericardium	1	into pericardial cavity	1, 9 (5, 6 or 7)	2			2			1	1		2	1	1	1	douleurs épigastriques, nausées, vomissments	1	1	1	1	1
	1995	Parisi F	J Cardiovasc Surg (Torino).	1				1	764	27	2	9	9	9	2	2	minor non-specific ST-T changes	2	1	2	2	1	1		9	999	5	2		1	1	liver	9	2			1	1		1	1	1	1	chest discomfort, abdominal pain, postprandial "fullness"	1	1	1	1	1
	1995	Biglioli P	Ann Thorac Surg.	2	1	CE around thoracic artery in lower mediastinum
	1995	Kulan K	Acta Cardiol.	1				1	765	14	2	9	2	2	2	2	biphasic T waves in leads V1-2 bzw. V2-3, negative T waves in leads II, III, aVF, V3-6 bzw. V4-6	2	1	1	2	1	1		9	3.5 x 4.2	5	2		1	2			2			1	1		2	9	1	1		1	1	1	1	1
	1995	Unal M	Acta Cardiol.	2	10	gleiche Patientin wie 765
	1995	D'Alessandro A	Am J Trop Med Hyg.	2	1
	1995	Bennani S	Ann Urol (Paris).	1				1	766	19	2	9	9	9	9			2	1	1	1	1	1		9	999	1	1	into LV cavity	1	1	brain, kidney, spleen	9, 9, 9	2			2	1		1	1	1	1	crises épileptiques, hémiplégie (à cause des kystes cérébraux)	1	1	1	1	2
	1995	Emiroğullari N	Scand J Thorac Cardiovasc Surg.	1				1	767	12	1	9	1	9	2	2	sinus arrhythmia, T wave abnormality	2	1	2	1	1	1		9	4 x 4	1	2		1	2			2			2	2	2 or 3	1	1	1	1	syncope	1	1	1	1	1
	1994	Kontopoulos AG	Br Heart J.	1				1	768	18	2	9	9	9	2	2	deep negative T waves in leads I, II, III, aVF and V3-6	2	1	2	2	1	1		9	999	1	2		1	1	liver	9	1	liver	13	1	1		2	9	1	1	fever	1	1	1	1	1
	1994	Porcu A	Ann Ital Chir.	1				2	769	37	2	9	9	9	2	2	ischemia posterolaterale	2	1	1	1	2	1		9	999	1	9 (steht nichts von Perforation, aber ggf. anaphylaktische Reaktion)	9	1	1	spleen, root of mesenterim, ovary (if I understood it right)	9	1	brain	4	1	1		1	1	2	1	ischemia acuta dell'arto inferiore sinistro, cefalea, calo pressorio (Blutdruckabfall, im Nachhinein als anaphylaktische Reaktion interpretiert)	1	1	9 (postoperativ ggf, weiss aber nicht, ob ich das richtig verstanden habe)	1	1
									770	53	2	9	2	2	2	2	ischemia subepicardica nelle derivazioni inferiori e in V5-6	2	1	1	2	2	1		9	5	1	2		1	2			2			2 (Hypertonie-Abklärung)	1		1	1	1	1		1	1	1	1	1
	1994	Jović A	Lijec Vjesn.	2	4		Croatian
	1994	Meligrana F	Can J Cardiol.	2	2	article about a devlopmental cyst of the myocardium, misdiagnosed as an echinococcal cyst
	1994	Benomar A	Stroke.	1				2	771	21	2	9	9	9	9			9	9	9	9	9	2		9	999	3, pericardium, ventricular myocardium	2		1	1	brain (MCA), kidney, liver, spleen	9	2			9	1		1	1	1	1	worsened hemiparesis	1	1	2	1	1
									772	40	2	9	2	1	9			2	1	1	1	1	2		9	999	1	2		1	1	kidney, liver, spleen	9	2			9	1		1	1	1	1	right hemiparesis, aphasia (most likely due to brain cysts)	1	1	2	1	1
	1994	Rémadi JP	Arch Mal Coeur Vaiss.	1				1	773	39	2	France	1 (examen fait après opération du kyste)	1	2	2	bloc de branche gauche QRS égal à 14/100s	1	2	1	1	2	1		9	2.5	5	2		1	2			2			2	1		1	1	1	1	(ECG pathologique pendant préparation pour ligature des trompes)	1	1	1	1	1
	1994	Paşaoğlu I	Cardiovasc Surg.	1				1	774	41	2	9	9	9	2	2	inverted T waves on lateral leads	2	1	1	2	1	1		9	999	1,6 (LV free wall + LV apex)	1	into LV	1	2			1	liver	14	1	2	9	1	1	1	1	3 episodes of anaphylaxis with syncope	1	1	1	1	1
	1994	Patel AM	Chest.	2	1
	1994	Exadactylos NI	Int J Cardiol.	1				1	775	36	1	9	2	9	2	2	inverted T waves in precordial leads	2	1	1	2	2	1		9	5	2	2		2 (subepicardial)	2			2			1	1		2	9	1	1		1	1	1	1	1
	1994	Miralles A	J Thorac Cardiovasc Surg.	1				10	776	63	2	9	2	2 (eosinohils 8%)	2	2	ST II, III (steht genau so), ribgt bundle branch block	2	1	1	1	1	1		9	999	2	2		1	2			2			1	1		1	1	1	1	right upper quadrant pain, syncope	1	1	1	1	1
									777	21	1	9	2	2 (eosinohils 30%)	2	2	right bundle branch block	2	1	1	1	1	1		9	999	2	2		1	2			2			1	1		1	1	1	1	weight loss, fever	1	1	1	1	1
									778	41	2	9	9 (gemacht, aber steht nichts über Resultat -> wahrscheinlich negativ)	9	2	2	complete heart block	2	1	1	1	1	1		9	999	9	2		1 (alle Zysten LV oder RV)	2			2			1	1		2	9	1	1	syncope	1	1	1	1	1
									779	15	2	9	9 (gemacht, aber steht nichts über Resultat -> wahrscheinlich negativ)	9	9			2	1	1	1	1	1		9	999	2	2		1	2			2			1	1		1	1	2	1		1	1	1	1	1
									780	15	2	9	9 (gemacht, aber steht nichts über Resultat -> wahrscheinlich negativ)	9	9			2	1	1	1	1	1		9	999	1	2		1	2			2			1	1		1	1	1	1	nausea, vomiting, hemiplegia, unconsciousness	1	1	2 (brain cyst 1y after cardiac surgery due to LV cerebral embolism)	1	1
									781	25	2	9	9 (gemacht, aber steht nichts über Resultat -> wahrscheinlich negativ)	9	9			2	1	1	1	1	1		9	999	1	2		1	2			2			1	1		1	1	2	1	fever	1	1	1	1	1
									782	27	2	9	9 (gemacht, aber steht nichts über Resultat -> wahrscheinlich negativ)	9	2	2	T V1-4 (steht so)	2	1	1	1	1	1		9	999	5	2		1	2			2			1	2	2	1	1	2	1		1	1	1	1	1
									783	28	2	9	9 (gemacht, aber steht nichts über Resultat -> wahrscheinlich negativ)	9	2	2	T V1-6 (steht so)	2	1	1	1	1	1		9	999	5	2		1	2			2			1	1		1	1	2	1		1	1	1	1	1
									784	11	1	9	9 (gemacht, aber steht nichts über Resultat -> wahrscheinlich negativ)	9	9			2	1	1	1	1	1		9	999	5	2		1	2			2			2	1		1	1	1	1	incidental findings	1	1	1	1	1
									785	12	1	9	9 (gemacht, aber steht nichts über Resultat -> wahrscheinlich negativ)	9	9			2	1	1	1	1	1		9	999	9	2		1 (alle Zysten LV oder RV)	1	liver	9	2			1	1		1	1	1	1	abdominal pain	1	1	1	1	1
	1994	Louzir B	Rev Pneumol Clin.	1				1	786	21	1	9	2	9	2	1		2	2	2	1	1	1		9	3.89 x 2.27	9	2		1	1	lung	9	2			2	1		2	9	1	1	hémoptysie récente	1	1	1	1	1
	1994	Akçakaya N	Scand J Infect Dis.	1				1	787	12	1	9	2	9	2	2	repolarization of the left ventricle	2	1	2	1	1	1		9	5 x 4.5	1	2		1	1	liver, lung (ruptured)	9	1	liver	1	1	2	9	1	1	2	1		1	1	1	1	1
	1993	Khannous M	J Radiol.	2	5	1/25 Pat mit kardialer CE
	1993	Cantoni S	AJR Am J Roentgenol.	1				1	788	30	2	9	2 (serology strengthened the diagnosis of CE)	9	9			2	1	2	2	1	1		9	3.2 x 3.5	5	2		1	1	lung	9	2			2	1		1	1	1	1	routine control	1	1	1	1	1
	1993	Rosenberg T	Eur J Vasc Surg.	2	1	title is acute abdominal aorta embolism caused by primary cardiac echinococcus cyst, but there is no cardiac CE described?!?!
	1993	Yekeler I	Thorac Cardiovasc Surg.	1				1	789	23	1	Turkey	2	9	2	2	negative T waves in precordial derivations	2	1	2	1	1	1		9	5	2	2		1	1	lung	9	2			9	1		1	1	1	1	cough, hemoptysis (maybe due to lung CE)	1	1	1	1	1
	1993	Kröber SM	Pathologe.	1				1	790	24	1	Armenine, lebt seit 1.5J in Deutschland	9	9	1 (Autopsie)			1	1	1	1	1	1		9	8 x 3 x 3	5	1	into LV	1	1	liver	9	2			1	1		1	1	1	1		1	1	1	1	1
	1993	Spinelli C	Minerva Chir.	1				1	791	40	2	9	1	9	2	1		9	9	9	9	9	9		9	999	9	9	9	9	9			1	liver	0.5	1	2	9	9	9	2	9		9	9	9	9	9
	1993	Patrikar DM	Australas Radiol.	1		eigentlich 2, aber nur einer davon hat kardiale Zyste		1	792	34	2	9	9	2	9			1	1	1	1	1	1		9	999	1	2		1	1	brain, meninges, spleen, right kidney	9	2			9	1		1	1	1	1	headache, vomiting, generalized tonic and clonic seizures (most likely due to cerebral CE)	1	1	1	1	1
	1993	Sobrino JM	J Heart Lung Transplant.	2	1	heart transplantation for ischemic cardiomyopathy on a patient with liver hydatidosis
	1993	Guhl L	Radiologe.	2	5	1/9: 55j Mann mit Echinokokkuszyste im IVS, MRI gemacht, restliche Daten unbekannt
	1993	Hindricks G	Eur Heart J.	1				1	793	30	2	9	1	9	2	1		2	1	2	2	2	1		9	3.2 x 4.5 (TTE in 1989), 3.9 x 4.7 (TTE in 1990), 4.5 x 5.7 (TTE in 1990 after admission), 5 (MRI in 1990)	5	2		1	1	liver, right kidney	9	1	left kidney (nephectomy)	1	1	2	9	2	9	1	1		1	1	1	1	1
	1993	Jit I	Indian Heart J.	1				1	794	53	1	India	9	9	9			1	1	1	1	1	2		9	6.3 x 5.7 x 3.5 (LV), 6 x 4 x 3 (LA)	1, 3	2		1	1	pulmonary trunk, ascending aorta	9	2			2	1		1	1	1	1		1 (cyst in pulmonary trunk)	1	1	1	1 (cyst in ascending aorta)
	1993	Shukri RS	J Thorac Imaging.	1				1	795	12	1	Libanon	2	2	9			2	1	2	1	1	1		9	5.8	5, projecting into LV	2		1	2			2			1	1		1	1	2	1		1	1	1	1	1
	1993	Leone JL	Medicina (B Aires).	2	1	im Abstract steht nichts von kardialer CE
	1993	Răutu F	Rev Med Chir Soc Med Nat Iasi.	2	4		Romanian
	1992	Umut S	Chest.	2	8
	1992	Lanzoni AM	Am Heart J.	1				1	796	69	1	Spain	2	1	2	2	undetermined WRS frontal axis, signs of biventricular enlargement, repolarsation changes in right precordial leads, electrically inactive septal zone	2	1	2	1	2	1		9	4.2	5	2		1	1	liver	9	2			1	1		1	1	1	1	syncpoal episodes	1	1	1	1	1
	1992	Perna GP	Cardiologia.	1				1	797	24	1	Italy	9 (bei 3. Aufnahme pos)	9 (bei 3. Aufnahme pos)	9			2	1	2	1	1	2		9	999	pericardium	1 (during operation)	into pericardial cavity	1	2			1	heart (myocardial and pericardial cysts)	2	2 (controllo ecocardiografico)	1		1	1	1	1		1	1	1	1	1
	1992	Gürlek A	Int J Cardiol.	1				1	798	26	2	9	9	9	2	2	T wave inversion in leads I, aVL, V2-4), low voltage	2	1	2	1	1	2		9	999	pericardium	2		9 (5, 6 or 7)	2			2			1	1		2	9	1	1	fever, persistent cough	1	1	1	1	1
	1992	Kabbani SS	J Cardiovasc Surg (Torino).	1				4	799	19	2	Syria	2	2 (13% of 7'600 white blood cells)	2	2	incomplete right bundle branch block	2	1	1	1	2	1		9	5 x 5	4, attached to IVS, prolapsing through tricuspid valve in diastole	2		1	2			2			1	2	2 or 3	1	1	1	1	recurrnt cough, hemoptysis, generalized urticaria on 3 occasions	1	1	1	1	1
									800	40	1	Syria	1	9	2	2	inverted T waves in all precordial leads	2	1	1	1	2	1		9	999	6	2		1	2			2			1	1		1	1	2	1	ventricular tachycardia requiring electrical cardioversion was diagnosed on 3 occasions	1	1	1	1	1
									801	25	1	Syria	2	9	2	2	clockwise rotation, right bundle delay	2	1	1	1	1	2		9	4 x 3, 1 x 1	5; attached to epicardium	2		1, 9 (2, 5, 6 or 7)	1	lung, liver	9	2			9	1		1	1	1	1	nonspecific abdominal discomfort	1	1	1	1	1
									802	22	2	Syria	2	9	2	1		2	1	1	1	1	1		9	3 x 2	3	2		1	2			2			9	1		1	1	1	1	right cerebral incident 3 month prior to admission resulting in left-sided muscular weakness	1	1	1	1	1
	1992	Ambrosi P	Arch Mal Coeur Vaiss.	1				1	803	61	1	9 (North Africa)	9	9	2	2	grandes ondes R en dérivations péricordiales droites et une déviation axiale gauche du QRS	2	2	1	1	1	1		9	5 x 3.5	4	2		1	1	liver, lung	9	1	liver	999	2	1		1	1	1	1	cirrhose	1	1	1	1	1
	1992	Bordalo AD	Rev Port Cardiol.	2	4		Portuguese
	1992	Villacastín BP	Rec Clin Esp.	2	9
	1992	Rossouw GJ	Ann Thorac Surg.	1				1	804	17	1	Namibia, hospital in South Africa	9	9	2	1		2	1	1	1	1	1		9	3.2 x 3.7	2 (1cm upstream from the pulmonary valve)	2		1	2			2			2	1		1	1	1	1		1	1	1	1	1
	1992	Geiger AW	Thorac Cardiovasc Surg.	1				1	805	30	2	9	9 (negative 2y before diagnosis)	9	2	2	missing R-wave, increase in lead V2 (steht nicht was increased ist) and negative T waves in leads I and aVL	2	1	1 (2y before diagnosis)	1 (2y before diagnosis)	1	1		9	999	5	2		1	2 (congenital cysts in liver and kidney)			2			1	1		2	9	1	1		1	1	1	1	1
	1992	Hamani A	Arch Mal Coeur Vaiss.	1			extracardiac	1					9	9	2	2	S1Q3, bloc de branche droit incomplet, ondes T négatives de V1-4	2	1	1	1	1	3	sur la face latérale gauche de l'arote ascendante	9	999	sur la face latérale gauche de l'arote ascendante	2		sur la face latérale gauche de l'arote ascendante	2			2			1	2	9	2	9	1	1	asthénie physique, perte de conaissance brève	1	1	1	1	1
									806	28	1	Marocco	9 (sérologie et immunofluorescence positive, immunoéléctrophorèse et réaction de fixation du complément négative)	2	2	2	signes d'ischemie sous-épicardique en II, III, aVF et de V3-6, images QS en VL (???) et V1-2	2	1	1	1	2	1		9	999	2, 5 (RV and IVS, bulging into LV)	2		1	2			2			1	2	2 or 3	1	1	2	1	prurit intermittent, altération de l'état général	1	1	1	1	1
	1992	Paşaoğlu I	Eur J Cardiothorac Surg.	1				1	807	27	2	9 (hospital in Turkey)	9	9	2	2	sinus tachycardia, incomplete right bundle branch block, right axis deviation, right ventricular hypertrophy	2	1	1	1	2	1		9	999	2, 6 (apex of the right ventricle)	9 (steht nichts über Ruptur, aber pulmonale Emboli)		1	1	right and left pulmonary emboli	9	9	liver (but not described if cyst was CE or not)	0.25	1	2	9	2	9	2	1	fever, cough, hemoptysis, abdominal distension	2	1	1	1	1
	1991	Cacoub P	Arch Mal Coeur Vaiss.	2	3
	1991	Rey M	Eur Heart J.	1				6	808	59	1	9	2	1	2	2	QRS +70°, long PE, right bundle branch block, primary T wave changes	2	1	2	1	2	2		9	2.2 x 2.1	1, 2, 5 (IVS + two more cysts surrounding the great vessels extending to LV and RV free walls)	2		1	1	brain, pulmonary HD		9			1	1		1	1	1	1	dizziness, syncope	1	1	1	1	1
									809	45	1	9	2	1	2	2	QRS -30°, inferolateral Q waves, widespread negative T waves	2	1	2	1	2	1		9	20 x 10 x 15	1 (im text steht: apex, involving IVS and both ventricles)	2		1	2			9			1	1		2	9	1	1		1	1	1	1	1
									810	31	1	9	2	1	2	2	QRS +105+, incomplete right bundle branch block, widespread negative T waves	2	1	1	1	2	1		9	15 x 15	6 (im text steht: apex, involving IVS and both ventricles)	2		1	1	lung		9			1	2	2	1	1	1	1		2	1	1	1	1
									811	29	1	9	2	2	2	2	QRS +30°, incomplete right bundle branch block, widespread negative T waves	2	1	2	1	2	1		9	5	4	1	into RA -> large immobile mass which is linked to two mobile masses, one of them protruding into RV during systole	1	1	lung		9			1	2	2	1	1	1	1	presyncope	1	1	1	1	1
									812	41	1	9	2	1	2	2	QRS +170°, right bundle branch block, primary T wave changes	2	1	1	1	2	1		9	5 x 2.9	2, 5 (IVS bulging into RV vs. RV mass)	1	9	1	1	lung		9			1	2	3	1	1	1	1		1	1	1	1	1
									813	61	1	9	2	1	2	2	QRS +30°, incomplete right bundle branch block	2	1	1	2	2	2		9	10 x 4 (RV Tabelle), 5 x 4 (RV Text), 8 (LA und RA Tabelle), 2.1 x 5.2 (LA und RA Text)	2, 3, 4	2		1	2			9			1	1		1	1	1	1	recurrent anaphylactic episodes with either syncope or presyncope,	1	1	1	1	1
	1991	Akhtar MJ	Int J Cardiol.	1				1	814	77	1	Saudi Arabia	2	2	2	2	changes consistent with anteroseptal infarction	2	1	2	1	1	1		9	4 x 3	2, 5, 6 (RV including apex and IVS)	2		1	2			2			1	1		2	9	1	1	productive cough	1	1	1	1	1
	1991	De Castro S	Cardiologia.	1				1	815	70	2	9	9	2	2	2	aritomia extrasistolica sopraventricolare con periodi di bigminismo ed anomalie diffuse della fase di ripolarizzazione ventricolare	2	1	2	2	1	1		9	2.3 x 3.5 (TTE), 4 (CT), 3 (MRI)	9 (pericardium ?, adherente alla parete posteriore dell'atrio destro)	9 (pulmonale Emboli, aber keine Ruptur beschrieben)		1	9	pulmonale Emboli	9	1	liver, ovary	40, 30	1	2	9	1	1	1	1	ortopnea, orticarioidi (Nesselsucht) generalizzate e febre, perdita di conscienza ed afasia	2	1	1	1	1
	1991	Mancuso L	G Ital Cardiol.	2	5	2 Fälle, aber keine schön aufgesplitteten Daten
	1991	Papagna D	G Ital Cardiol.	1				1	816	30	2	Marocco	2	9	2	1 (wenn ich das auf Italienisch richtig verstanden habe)		2	1	2	2	1	1		9	3.5 x 3 (TTE), 3.2 x 3.5 (MRI)	5	2		1	1	lung	9	2			2 (wenn ich das auf Italienisch richtig verstanden habe)	1		1	1	1	1		1	1	1	1	1
	1991	Lunardi P	Neurosurgery.	1		1/12 cerebral CE secondary to cardiac CE, but not many informations about cardiac CE		1	817	16	1	9	2	1	9			9	9	9	9	9	9		9	999	9	9		9	9			9			9	9		9	9	9	9		9	9	2 (dx of brain cyst 1y after dx of cardiac CE)	9	9
	1991	Göksel S	Jpn Heart J.	1				1	818	42	1	9	2	9	2	2	negative T waves in leads III, aVF, lack of R wave progression in leads V1-3	2	1	2	1	1	1		9	3.5 x 2	5 (protruding into LV)	2		1	2			1	liver	2	1	1		2	9	1	1	effort syncope	1	1	1	1	1
	1991	Gusbi AM	Ann Trop Med Parasitol.	2	7
	1991	Munzer D	J Clin Gastroenterol.	2	3
	1991	Abid A	J Clin Int J Cardiol.	2	5	6 patients whose data isn't splitted up
	1991	Urbanyi B	J Cardiovasc Surg (Torino).	1				2	819	21	2	Italy	2	9	2	2	signs of pericarditis with terminal negative T waves in V4-6	2	2	2	2	1	1		9	6 x 5 x 5 (CT), 6 (MRI), 3 x 6 (surgery)	1, 5 (LV involving IVS)	2		1	1	liver	9	2			1	1		2	9	1	1	intermitten dumb substernal pain	1	1	1	1	1
									820	55	1	Italy	2	1	2	2	grade I AV block	2	1	1	2	1	1		9	5	5	2		1	2			1	lung, liver	42, 12	9	1		2	9	1	1	history of thoracic pain, but patient refused surgery, because he is asymptomatic???	1	1	1	1	1
	1991	Elias G	Arch Mal Coeur Vaiss.	1				1	821	35	2	Libanon	9	9	2	2	brolc de branche droite incomplet	2	1	2	1	2	1		9	7	2	2		3	2			2			1	2	2 or 3	1	1	2	1		1	1	1	1	1
	1991	Bayezid O	J Cardiovasc Surg (Torino).	1				1	822	32	2	9	2	2	2	2	complete right bundle branch block, right axis deviation	2	1	1	1	2	1		9	999	5 with complete occulsion of the right pulmonary artery and pulmonary hypertension	1	into RV	1	1	liver	9	2			1	2	9	2	9	1	1	severe coughing, hemoptysis	1	1	1	1	1
	1991	Mandke JV	Chest.	1				1	823	18	2	9	9	9	2	2	IV conduction defect, complete heart block (7 years earlier Wenckebach's phenomenon)	9	9	9	9	9	1		9 (microscopically dead hydatid cyst)	13.6 x 10.2 x 8	5	2		1	2			2			9	9	9	9	9	9	9		1	1	1	1	1
	1991	Chazov E	Int Angiol.	2	1	giant aneurysm of coronary artery
	1991	Kilani T	Tunis Med.	1				5	824	14	9	9	9	9	2	1		2	1	1	1	2	1		9	1.5 x 3	1 (sous naissance de l'aorte)	1	into LV	1	2			2			1	2	9	2	9	1	1	malaise, ischémie aigue du membre droit	1	1	1	1	2
									825	22	9	9	9	9	9			9 (opération pour péricardite constrictive -> dx, peut-être echo avant opération)	1	1	1	1	2		9	999 (LV), 3.5 (apex)	1, 6 (LV and apex)	2 (LV), 1 (apex)	into LV	1 (LV), 3 (apex)	2			2			9 (symptomes de la péricardite constrictive?!)	9	9	9	9	9	9		1	1	2	1	1
									826	21	9	9	9	9	9			9 (dx que après mort)	9	9	9	9	2		9	999	2, 4	2	into RV	1	1	lung	9	2			1	9	9	9	9	9	9	insuffisance cardiaque droite, anasaarque; 2 jours après admission: état de choc	9 (vésicules hydatiques qui obstruant la ligne veineuse)	1	1	1	1
									827	13	9	9	9	2	2	2	légère surchage droite	1	1	1	1	2	1		9	999	2	2	into RV	3	1	lung, liver	9	2			1	2	9	1	1	1	1	hémoptysies, pendant traitement avec antituberculeux: vomique hydatique, insuffisance cardiaque droite	2 (echinococcose intraartérielle du poumon gauche en nécropsie)	1	1	1	1
									828	16	9	9	2	9	9			2	1	1	1	1	1		9	1 x 3	2, 5 (steht einma RV und einmal IVS?!)	2	into RV	1	2			2			1	1		1	1	1	1	hémoptysie, insuffisance cardiaque droite	2	1	1	1	1
	1991	Byard RW	Arch Dis Child.	1				1	829	7	1	9	9	9	9			9	9	9	9	9	1		9	8	1	1	into LV	1	1	liver	9	2			1	1		1	1	1	1	collapse, generalised fit	1	1	2	1	1
	1990	Dutka DP	Eur Heart J.	1				1	830	73	1	9	9	2	2	1		2	2	1	1	2	1		9	2	3 (plopased through the mitral valve)	1	into LA	1	1	brain, lung, spleen, mediastinum (known for CE of pelvis, but that isn't mentioned at autopsy)	9	2 (patient refused surgery)			1	2	9	1	1	1	1	collapse at home, before dyspnoea and wheeze with a tingling sensation; right hemianopsia und hemiparesis during cardiac catheterisation (most likely due to hemorrhage into cerebral cyst)	1	1	1	1	1
	1990	Vanjak D	Arch Mal Coeur Vaiss.	1				1	831	35	1	Algeria	2	1	2	2	touble des repolarisation diffus é type d'ischémie sous-épicardique (I, II, III, aVL, aVF, V4-6)	2	1	2	2	2	1		9	999	9 (péricarde ou VG)	2		9	2			2			1	1		2	9	1	1		1	1	1	1	1
	1990	Cherif O	Tunis Med.	1				1	832	24	1	9	2	2	2	2	ischémie sous-épicardique diffuse	1	1	9 (tomographies pulmonaires)	1	2	2		9	8	2, 4, pericardium (aber nicht so gut beschrieben, vielleicht auch noch mehr Lokalisationen)	1	into aorta	3, 9 (5, 6, or 7)	2			2			1	2	9	2	9	1	1	douleurs brachiales et scapulaires gauches parosystique, toux sèche, collapusus cardiovasculaire, urticaire; 3ième jour de l'hospitalisation: malaise, sueurs, oedème aigu de la face	1	1	1	1	1
	1990	Shields DA	BMJ.	1				1	833	57	1	9	2	9	2	2	old inferior infarction and a wandering atrial pacemaker; 2nd day of admission: old inferior infarction and rhythm was mixture of atrial flutter with a 2:1 block and atrial fibrillation	2	1	2	1	1	1		9	999	5	1	into LV and RV (rupture caused septal defect)	1	2			2			1	1		2	9	1	1	vomiting, pain in the left leg due to hydatid embolism; second day of admission left hemioparesis (???), fever, toxic confusion	1	1	1	1	2
	1990	Ben-Musa AA	Clin Pediatr (Phila).	1				1	834	11	2	Lybia	9	9	2	1		2	1	1	1	1	1		9	2.2 x 2.3	1	2		1	2			2			1	1		2	9	1	1	fainting spell	1	1	1	1	1
	1990	Samarrai AA	J Cardiovasc Surg (Torino).	1				7	835	70	1	9	2	2	2	2	T wave inverion in leads, I, II, III, V4-6	2	1	2	1	2 (left ventriculography)	1		9	3.9 x 4.35	1, 6 (LV apex)	2		1	2			2			1	1		2	2	2	1	epigastic discomfort, progressive fatigue	1	1	1	1	1
									836	27	2	9	2	2	2	2	ischemic pattern	1	1	2	1	1	1		9	6.6 x 4.8 x 6	6	2		1	2			1	liver	0.166667	2	1		1	1	1	1		1	1	1	1	1
									837	13	1	9	9	2	2	2	ischemic pattern	1	1	2	1	1	1		9	4.5 x 3.3 x 5	6	2		1	1	mediastinum (extrapleural CE, anterolateral to descending thoracic aorta and behind pulmonary hilum)	9	1	lung	4	1	2	9	1	1	1	2 (tachyarrhythmic attacs especially during exertion)		1	1	1	1	1
									838	30	2	9	9	9	9			1	1	2	1	1	1		9	2.85 x 2.7 x 3	pericardium, between inferior vena cava and right inverior pulmonary vein	2		9 (5, 6 or 7)	2			2			1	1		1	1	1	1	vague chest discomfort	1	1	1	1	1
									839	35	1	9	9	9	2	2	left bundle branch block with frequent ventricular extrasystoles and occasional bigemini	2	1	2	1	1	1		9	5.4 x 4.8 x 5	5	2		1	2			2			1	1		2	9	2	1	dizziness on exertion	1	1	1	1	1
									840	30	2	9	9	9	9			1	1	2	1	1	1		9	4.5 x 5.86 x 6	1, 6 (LV apex)	2		1	2			2			2	1		1	1	1	1		1	1	1	1	1
									841	40	2	9	9	9	2	2	T wave inversion in leads I, aVL and V4-6, occasional extrasystoles	1	1	2	1	1	1		9	4.5 x 5.55 x 6	1, 6 (apex and left cardiac silhouette)	2		1	2			1	lung	9 (in 1974, but we don't know when patient went to hospital)	2	1		1	1	2	1	chest discomfort	1	1	1	1	1
	1990	Ibáñez Esquembre V	Angiologia.	2	9	Abstract: "This case report presents a cardiac hydatidosis with multiple embolisms on several vascular territories, such as right popliteal artery, which was treated by embolectomy. Convenience of surgical approach, followed by medical treatment, in order to avoid a new recurrence, and periodical controls every 3-6 months (at least) during several years after disease, was evaluated."
	1990	Chachques JC	J Heart Transplant.	2	2	surgical method that can also be used for cardiac CE
	1990	von Sinner WN	Can Assoc Radiol J.	1		2/3 kardiale CE		2	842	15	1	9	9	9	9			1	1	2	1	1	2		9	999	pericardium (steht mediastinum reaching pericardium, aber dx: pericardial hydatid cysts)	2		9 (5, 6 or 7)	2			2			2	1		1	1	1	1		1	1	1	1	1
									843	43	1	9	9	9	9			2	1	1	1	1	2		9	999	9 (2 hydatid cysts compressing the heart, cardiac and pericardial hydatid cyst????)	2		9	2			2			1	2	9	1	1	1	1	swelling of abdomen and ankle	1	1	1	1	1
	1990	Borisenko VV	Klin Med (Mosk).	2	4		Russian
	1990	Boujnan MR	Tunis Med.	1				1	844	30	1	9	2	9	2	2	troubles de répolarisation diffus et concordants à type d'ischémie sous-épicardique -> traitement tuberculeux -> amélioration de la clinique, mais pérsistence d'une ischémie sous-épicardique antéro-septale et latérale	2	1	2	1	2	2		9	8 x 4 (LV), 5 (RA), 3, 1.5 (pericardium)	1, 4, pericardium	1	into pericardial cavity	1, 9 (5, 6 or 7)	2			2			1	2	2	2	9	1	1	fièvre, altération de l'état général	1	1	1	1	1
	1990	Mzabi R	Rev Prat.	2	5	no patient data
	1990	Elkouby A	Ann Chir.	1				15	845	40	2	9	9	9	9			9	9	9	9	9	9 (steht "2?")		9	999	1	2		1	2			9			9	9	9	9	9	9	9		1	1	1	1	1
									846	17	1	9	9	9	9			9	9	9	9	9	1		9	999	1	2		1	1	liver	9	9			9	9	9	9	9	9	9		1	1	1	1	1
									847	22	1	9	9	9	9			9	9	9	9	9	2		9	999	1, 3, pericardium	2		1, 9 (5, 6 or 7)	2			9			9	9	9	9	9	9	9		1	1	1	1	1
									848	31	1	9	9	9	9			9	9	9	9	9	2		9	999	1, 3, pericardium	2		1, 9 (5, 6 or 7)	1	lung	9	9			9	9	9	9	9	9	9		1	1	1	1	1
									849	20	1	9	9	9	9			9	9	9	9	9	1		9	999	1	2		1	1	lung, liver	9	9			9	9	9	9	9	9	9		1	1	1	1	1
									850	21	1	9	9	9	9			9	9	9	9	9	1		9	999	1	2		1	1	lung	9	9			9	9	9	9	9	9	9		1	1	1	1	1
									851	34	1	9	9	9	9			9	9	9	9	9	2		9	999	4, pericardium	2		1, 9 (5, 6 or 7)	2			9			9	9	9	9	9	9	9		1	1	1	1	1
									852	13	1	9	9	9	9			9	9	9	9	9	2		9	999	1, 2, 3	9	RV (diagnose d'une péricardite constrictive: rupture après traitement à coeur fermé par thoracotomie horizontale bilaterale)	1	1	lung, liver	9	9			9	9	9	9	9	9	9		1	1	1	1	1
									853	46	1	9	9	9	9			9	9	9	9	9	1		9	999	2, 6 (steht AP -> wahrscheinlich Apex)	2		1	2			9			9	9	9	9	9	9	9		1	1	1	1	1
									854	15	1	9	9	9	9			9	9	9	9	9	1		9	999	1	1	RV	1	1	brain	9	9			9	9	9	9	9	9	9		1	1	1	1	1
									855	16	1	9	9	9	9			9	9	9	9	9	2		9	999	2, 6 (steht AP -> wahrscheinlich Apex)	1	RV	1	2			9			9	9	9	9	9	9	9		1	1	1	1	1
									856	53	2	9	9	9	9			9	9	9	9	9	1		9	999	5	2		1	2			9			9	9	9	9	9	9	9		1	1	1	1	1
									857	53	2	9	9	9	9			9	9	9	9	9	1		9	999	1	2		1	1	liver	9	9			9	9	9	9	9	9	9		1	1	1	1	1
									858	62	2	9	9	9	9			9	9	9	9	9	1		9	999	3	2		1	2			9			9	9	9	9	9	9	9		1	1	1	1	1
									859	55	1	9	9	9	9			9	9	9	9	9	1		9	999	1	2		1	2			9			9	9	9	9	9	9	9		1	1	1	1	1
	1990	Biriukov IuV	Grud Serdechnososudistaia Khir.	2	4		Russian
	1990	Lazarov Z	Khirurgiia (Sofiia).	2	4		Bulgarian
	1990	Garipov MK	Klin Khir.	2	4		Russian
	1990	Schratter M	Rofo.	2	5	Artikel über kardiale Raumforderungen, 1 patient with cardiac CE, but we only know that cyst 5cm cyst in RV
	1990	Chazov EI	Ter Arkh.	2	4		Russian
	1989	de Almeida CA	Rev Port Cardiol.	1				1	860	999	9	9	9	9	9	9		9	9	9	9	9	1		9	999	5	9		9	9			9			9	9	9	9	9	9	9		9	9	9	9	9
	1989	Ameli M	J Thorac Cardiovasc Surg.	1				6	861	26	2	9	2	2	2	2	diffuse unspecific ST-T wave changes	2	1	1	1	2	1		9	5	1, attached to septum	2		1	1	liver	9	2			1	1		2	9	2 (attacks of severe tachycardia)	1	frequent attacks of parosysmal atrial tachycardia, abdominal pain, occasional nausea	1	1	1	1	1
									862	15	1	9	2	9 (bone marrow biopsy showed eosinophilic hyperplasia)	2	2	right axis deviation, right ventricular hypertrophy	2	1	1	1	2	1		9	999	2	2		1	2			2			1	2	9	1	1	2	1	fever, headaches, chronic chough with hemoptysis	1	1	1	1	1
									863	23	2	9	2	9 (eosinophils 5%)	2	2	occasional premature ventricular contractions, right-axis deviation, AT-T changes scattered thorughout all the leads, Q wave on the inferior leads	2	1	1	1	2	1		9	999	5	2		1	2			1	liver, intraabdominal cysts	5	1	2	9	1	1	2	1		1	1	1	1	1
									864	30	1	9	2	9	2	2	right ventricular hypertrophy	2	1	1	1	2	2 (cyst in IVS and additional cysts attached to tendinous chords of the tricuspid valve)		9	999	2, 5	2		1	1	lung ("pulmonary involvment")	9	2			1	1		1	1	1	1	chronic coughs, purulent sputum, intermittent hemoptysis	1	1	1	1	1
									865	19	2	9	9	9 (eosinophils 11% of 15'300 white blood cells)	2	2	anterolateral myocardial infarction	2	1	1	1	2	1		9	8	9 (on the diaphragmatic wall of the heart, surface of the heart?!)	1	into pericardial cavity	1	1	liver (old cystic structure in the liver)		2			1	2	9	1	1	1	1	acute respiratory distress, high fever	1	1	1	1	1
									866	36	2	9	2	9	2	2	evidence of ischemia compatible with myocardial infarction	2	1	1	1	2	1		9	999 (orange size cavity)	1	1	into LV	1	2			1	liver, abdominal cavity	multiple interventions in the past 15y	1	2	9	2	9	2	1		1	1	1	1	1
	1989	Richard JM	Rev Med Univ Navarra.	1				1	867	999	9	9	9	9	2	2	typical abnormalities	2	9	9	9	2	9		9	999	9	9		9	9			9			1	9	9	2	9	9	9		9	9	9	9	9
	1989	Barnard PM	S Afr Med J.	2	4		Afrikaans
	1989	Russo G	Am Heart J.	1				1	868	50	1	9	1	9	2	2	sinus bradycardia, left ventricular hypertrophy, inverted T waves in leads V4-6	2	1	2	1	2	1		9	999	5	2		1	2			1	lung, liver	30, 12	1	2	3	1	1	1	1	fatigue, dizziness	1	1	1	1	1
	1989	Usmanov NU	Khirurgiia (Mosk).	2	4		Russian
	1989	Di Biasi P	G Ital Cardiol.	1				2	869	16	2	9	9	9	2	2	QS in V3-6, onde T di tipo ischemico nella stessa sede in I e aVL	2	1	1	1	2	1		9	7 x 5	1	2		1	1	liver	9	2			2 (ECG occasionale)	1		1	1	1	1		1	1	1	1	1
									870	56	1	9	9	9	9			2	1	1	2	1	1		9	2	3	2		1	2			2			1	1		1	1	1	1	emiparesi transitoria recidivanti	1	1	1	1	2
	1989	Martini B	Minerva Cardioangiol.	1				1	871	19	1	Italy	2	1	2	2	onda W in I, aVL, V5-6 e T invertita nelle stesse derivazioni	2	1	2	1	2	1		9	999	1	2		1	2			2			1	1		2	9	1	1	febbre	1	1	1	1	1
	1989	Haouala H	Ann Cardiol Angeiol (Paris).	1				1	872	30	1	Tunisia	1	1	2	2	ischémie sous-épicardique dans les territoires postéro-diaphragmatiques et apico-latéral, troubles conductifs, onde Q de nécrose	2	1	2	1	2	1		9	8	1, 5 (VG, intéressant essentiellement le septum)	2		1	2			2			2	1		1	1	1	1		1	1	1	1	1
	1989	Hafid F	Pediatrie.	1				1	873	7	2	Algeria	2	9	2	2	aplatissement de l'onde T	2	1	1	1	1	1		9	9 (taille d'une mandarine)	pericardium	2		9 (5, 6 or 7)	2			2			1	2	2 or 3	1	1	1	1	asthénie, fièvre	1	1	1	1	1
	1989	M'Raihi ML	Rev Pneumol Clin.	1				1	874	48	2	Tunisia	2	2	9			2	1	2	1	2	1		9	999	4	2		1	2 (sind nur pulmonale Emboli beschrieben)			2			1	2	2 or 3	1	1	1	1	épisodes du toux productive, hémoptysie, épisodes do vomique hydatique	2	1	1	1	1
	1989	Eren EE	Tex Heart Inst J.	1				1	875	18	1	9	9	9	2	2	right bundle branch block	2	1	1	1	2	1		9	4 x 6	5 (bulging into RV)	2		1	2			2			1	2	9	1	1	2	1		1	1	1	1	1
	1988	Qian ZX	Ann Thorac Surg.	2	5	article about throacic CE, 2/842 patients had cardiac CE, but the article doesn't provide further data
	1988	Oliver JM	Circulation.	1		12/15 haben kardiale CE, 3 (Patienten 8, 9 und 11 nicht)		12	876	24	1	Spain	9	9	9			2	9	9	9	9	1		9	3.5	5	9		1	1	brain		9			2	1		1	1	1	1		1	1	1	1	9 (4/15)
									877	20	2	Spain	9	9	9			2	9	9	9	9	2		9	3, 0.5	3, 5	9		1	1	lung		9			1	2	9	1	1	1	1		1	1	1	1	9 (4/15)
									878	60	1	Spain	9	9	9			2	9	9	9	9	1		9	4.5	pericardium	9		9 ( 5, 6 or 7)	1	liver		9			1	1		2	9	1	1		1	1	1	1	9 (4/15)
									879	46	1	Spain	9	9	9			2	9	9	9	9	1		9	3	5	9		1	1	lung		9			2	1		1	1	1	1		1	1	1	1	9 (4/15)
									880	33	2	Spain	9	9	2	2	nonspecific ECG changes	2	9	9	9	9	2		9	1, 0.8	1, 5	9		1	1	brain, kidney		9			2	1		1	1	1	1		1	1	1	1	9 (4/15)
									881	57	2	Spain	9	9	9			2	9	9	9	9	2		9	1 bis3	pericardium	9		9 ( 5, 6 or 7)	1	lung		9			2	1		1	1	1	1		1	1	1	1	9 (4/15)
									882	28	2	Spain	9	9	9			2	9	9	9	9	1		9	10	2	9		1	1	lung		9			2	1		1	1	1	1		1	1	1	1	9 (4/15)
									883	46	2	Spain	9	9	9			2	9	9	9	9	1		9	3	pericardium	9		9 ( 5, 6 or 7)	1	liver, lung		9			1	1		1	1	1	1	anaphylaxia	1	1	1	1	9 (4/15)
									884	50	1	Spain	9	9	9			2	9	9	9	9	1		9	5	1	9		1	1	lung, kideny		9			2	1		2	9	1	1		1	1	1	1	9 (4/15)
									885	48	1	Spain	9	9	9			2	9	9	9	9	1		9	5	1	9		1	1	lung		9			1	1		1	1	1	1	anaphylaxia	1	1	1	1	9 (4/15)
									886	47	1	Spain	9	9	2	2	nonspecific ECG changes	2	9	9	9	9	2		9	1 bis 2	2	9		1	1	lung		9			1	1		2	9	1	1		1	1	1	1	9 (4/15)
									887	52	1	Spain	9	9	2	2	nonspecific ECG changes	2	9	9	9	9	1		9	4	5	9		1	2			9			1	1		2	9	1	1		1	1	1	1	9 (4/15)
	1988	Imani F	J Radiol.	2	3
	1988	Kambar JR	South Med J	2	1
	1988	De Martini M	Eur Hearth J	1				1	888	31	2	Italy	9	9	2	2	Small Q wave in aVL, negative and symmetric T wave in leads I e aVL, non specific ST segment changes in leads V4-6.	2	1	1	1	1	2		multilocular	6	1	1	2	1	2			2			1	9	9	9	9	9	9	Cardiac tamponade	1	1	1	1	1
	1988	Singh BP	J Helminthol	2	7
	1988	Porcu M	G Ital Cardiol	1				1	889	39	1	Italy	9	9	2	2	Tachycardia	2	9	9	9	9	0		9			9	9	8	2			1	1.2	9	9	9	9	9	9	9	9	9	1	9	9	9	9
	1988	Milei J	Arq Bras Cardiol	2	4		Portuguese
	1988	Noah MS	Ann Trop Med Parasitol	1				2	890	45	1	Saudi Arabia	2	2	2	1		2	1	2	1	1	1		calcified multilocular cyst		1	2		1	9			9			1	2	2	2	1	1	1	Fever	1	1	1	1	1
									891	30	1	Saudi Arabia	2	2	1	9		2	1	2	1	1	1		calcified multilocular cyst		1	2		2	9			9			1	2	4	2	2	1	1		1	1	1	1	1
	1988	O'Connor LF	Rev Esp Cardiol	1				1	892	53	2		2	9	2	2	> AD > VD	2	1	1	1	1	1		9					8	9			9			1	9		1	1	1	1	Hemoptysis, hearth failure
	1988	Stoianov G	Khirurgila	2	4		Bulgarian
	1987	Alfonso F	Am J Cardiol	1				1	893	29	1	9	9	9	2	2	incomplete right bindle branch block, T wave inversion	2	1	2	1	1	1		CE2		4	1	1	3	1	2	9	2			1	2	9	1	1	1	1	Fever, emoptysis	1	1	1	1	1
	1987	Sirinelli A	Am Heart J	1				1	894	71	1	9	9	9	2	2	ventricular tachycardia	2	1	1	1	2	1		CE1	9	1	2		5	2			2			1	1		1	1	1	2	Substained ventricular tachicardia	1	1	1	1	1
	1987	Mancuso L	Am Heath J	1				1	895	45	1	9	9	9	2	2	tall peacked T wave	2	1	2	1	1	2		9	9	1;4	2		9	2			1	1;2	6	1	2	4	1	1	2	1	Ascites	1	1	1	1	1
	1987	Pansard Y	Arch mal Coeur Vaiss	1				1	896	22	1	Algeria	2	9	2	2	hypertrophie auriculaire et ventriculaire droites majeures	2	1	1	1	1	1		9	999	2	2		3	2			2			1	2	9	1	1	1	1	hémoptysies en petite ambondance	2	1	1	1	1
	1987	Desnos M	Am J Cardiol	1				1	897	7	2	Algeria	2	9	2	2	subepicardial ischemia in the lateral apical region	2	1	1	1	2	1		9	3	1	2		3	1	Liver;psoas	9	2			1	2	9	1	1	1	1	Malaise	1	1	1	1	1
	1987	Gusbi AM	Ann Trop Med Parasitol	2	7
	1987	Alcini E	Ann Ital Chir	1				1	898	57	1	9	9	9	2	1		2	1	1	1	1	1		9		2	2		9	2			1	1		2	1		1	1	1	1		1	1	1	1	1
	1987	Bardi I	J Belge radiol	1				2	899	2	2	9	2	9	2	2	ischémie antéro-septo-apicale et latérale	2	1	2	1	1	1		9	2	1, 6	2		1	1	lung, liver	9	1	lung (nach OP Zysten im Herz sichtbar)	0	1	1		1	1	1	1	fébricule	1	1	1	1	1
									900	12	2	9 (hospital in Tunisia)	9	2	2	2	lésions sous-épicardiques	1	1	2	1	2	2		9	5 (OP, LV), 3 (CT, LV); 0.5 (OP, RV)	1, 2 (2ème kyste sur sillon de l'artère pulmonaire et du ventricule droit)	2		1	1	liver, lung, brain	9	2			9	1		1	1	1	1	céphalées, vomissements	1	1	1	1	1
	1987	Ottino G	J Thorac Cardiovascular Surg	1				1	901	31	9	9	9	9	2	2	Third grade AV block	2	1	1	1	1	1		9		5	2		9	2			2			1	1		1	1	1	1	dizziness	1	1	1	1	1
	1987	Petrov S	Vutr Boles	2	4		Bulgarian
	1987	Buris L	Z Rechtsmed	1				1	902	18	2	9	9	9				1	1	1	1	1	1		9	1,5; 3,5	2	2		4	2			2			2	2		2	2	2	2		2	1	1	1	1
	1986	Antonelli G	Eur Hearth J	1				1	903	23	2	9	2	2	2	2	sinus rythmn with complete bundle branch block and left posterior hemiblock	2	9	9	9	9	1		2	6	5	2		3	2			2			1	2	9	2	1	1	1	fatigability	1	1	1	1	1
	1986	Etievent JP	J Cardiovasc Surg	2	6
	1986	Macpherson CN	J helminthol	2	7
	1986	Calleja Rosas F	Rev Esp Cardiol	2	1								2	2	2	2	negative T wave in leads III and aVF	1	1	2	1	1	3	1	9	4		1	left auricola	6	2			2			1	1		1	1	1	1	Urticarial crisis	1	1	1	1	1
	1986	Capella G	G Ital Cardiol	1				1	904	42	2	Italy	9	2	2	2	negative T waves	2	1	2	1	2	1		4	9	2	2		2_3	2			1	2	24	1	1		2	2	1	1		1	1	1	1	1
	1986	Feofilov GL	Grund Khir	2	4		Russian
	1986	Zalila S	Tunis Med	2	9
	1986	Prybojewski JZ	S Afr Med J	2	9
	1986	Garcia-Fernandez F	Am J Cardiol	1				1	905	46	1	9	2	9	2	2	atrial fibrillation alternating with sinus rhythm, right ventricular hypertrophy and right bundle branch block	2	1	1	1	2	1		9	4.3	5	2		3	1	2	9	1	2	5	1	2	2	1	1	1	1	right-sided congestive heart	1	1	1	1	1
	1986	Vasile N	Europ j Radiol	2	5																																							failure.
	1986	Arvinti PC	Acta Med Leg Soc	2	8
	1985	Trigano JA	Arch Mal Coeur Vaiss	2	5
	1985	Erol C	Am J Cardiol	1				1	906	23	2	9	9	9	2	2	incomplete right bindle branch block	2	1	1	1	1	1		9	5	5	2		3	2			2			1	2	2	1	1	1	1	cough, haemopthysis	1	1	1	1	1
	1985	Pome G	G Ital Cardiol	2	9
	1985	De Cristofaro M	G Ital Cardiol	1				1	907	22	2	Italy	9	9	2	2	right atrium enalargment	2	1	1	1	1	1		9	9	2	2		2	9			9			1	2	2	1	1	1	1	haemopthysis	1	1	1	1	1
	1985	Beggs I	AJR	2	3
	1985	Shennak MM	Ann Trop Med Parasitol	2	9
	1985	Kosticki W	Br Hearth J	1				1	908	22	2	Morocco	9	9	2	1		2	1	1	1	1	1		9	1,5;1	2	1		3	1	2	9	2			1	2	1	1	1	2	2	haemopthysis	1	1	1	1	1
	1985	Van Nooten G	Acta Chir Belg	1				1	909	24	2	Morocco	9	2	2	2	sinus tachycardia	2	1	1	1	2	1		9	2.5	2	2		3	1	2	9	2			1	2	2	2	1	2	1	cough, haemopthysis	1	1	1	1	1
	1985	Munoz Gil J	Rev Esp Cardiol	1				1	910	29	1	9	9	9	2	2	negative T wave in leads II-6 and aVL	2	1	2	1	1	1		9		1	2		1	2			2			1	2	1	1	1	1	1		1	1	1	1	1
	1985	Nozais JP	Pathol Biol	2	5
	1985	Mucientes F	Rev Latinoam Microbiol	1				1	911	22	1	Chile	9	9	2	2	inverted T waves	1	1	1	1	1	3	pericardium	9	8,2,6		1	1	8	2			2			1	2	3	2	1	1	1		2	1	1	1	1
	1985	Malouf J	Am Heart J	1				1	912	30	1	9	9	9	2	1		2	1	1	1	2	1		9	0,5;3,5	2	2		1	1	liver, maxillary sinus, neck, chest wall, brain	9	1	brain	9	1	2	3	1	1	1	1		1	1	1	1	1
	1985	Mechmeche R	Ann Radiol	1				6	913	12	2	9	9	9	2	2	signes d'ischémie dans le territoire latéral haut	1	1	1	1	2	1		9	999	1	2		1	1	lung	9	2			2	1		1	1	1	1	hémoptysie (wahrscheinlich durch Lungenzysten)	1	1	1	1	1
									914	16	1	9	9	9	2	2	bloc auriculo-ventriculaire (BAV) complet du troième degré	1	1	1	1	2	1		9	5	5	2		1	1	lung	9	2			1	1		1	1	1	1	syncopes, hémoptysies	1	1	1	1	1
									915	2	2	9	9	9	2	2	ischémie sous-épicardique en latéral haut	1	1	1	1	2	1		9	999	1	2		1	1	lung, liver	9	2			9	9		9	9	9	9		1	1	1	1	1
									916	14	2	9	9	9	2	2	ischémie sous-épicardique dans le territoire antérieur	1	1	1	1	2	1		9	4	1	1 (très probable)	9	1	2			2			9	1		1	1	1	1	hémiplégie droite	1	1	9 (not described in autopsy findings, but symptomps would fit)	1	1
									917	14	1	9	2	9	2	1		1	1	1	1	2	1		9	999	1	1	9	1	2			2			1	2	9	2	9	1	1	sueurs, malaise général	1	1	1	1	1
									918	10	1	9	9	9	2	2	microvoltage diffus	2 (après décès)	1	1	1	1	2		9	999	pericardial cavity, 9	9	9	9	1	multiples localisations hydatiques abdominales		2			9	9		9	9	9	9		1	1	1	1	1
	1985	Leiznzinger EP	Beitr Gerichti	2	6
	1984	Gouliamos A	Clin Radiol	2	5
	1984	Munoz-Gil J	Rev Esp Cardiol	2	9
	1984	Bahr R	Rofo	2	9
	1984	Ispas R	Rev Med Interna Neurol Psihiatr Neurochir dermatovenerol Med Interna	2	4		Romanian
	1984	Hernigou A	Sem Hop	2	9
	1984	Prybojewski JZ	S Afr Med J	2	9
	1984	Chizel M	Ann Chir	2	5	5 Patienten, deren Daten aber nicht einzeln aufgeführt sind
	1984	Mechmeche R	Ann Radiol	2	9
	1984	Franquet T	Br J Radiol	2	9
	1984	Madariaga I	Thorac Cardiovascular Surg	2	9
	1984	Houel J	Chirurgie	1				12	919	40	2	9 (4 observé à Alger, 8 à Marseille)	9	9	9		6/12 modifications de la repolarisation évoquaient une autentique ischémie sous-épicardique; 2/12 processus diffus péricardique; 3/12 surcharge ventriculaire droite)	9	9	9	9	9	2		9	999	1	2		1	2			2			9	9		9	9	9	9		9	9	9	9	9
									920	17	1	9 (4 observé à Alger, 8 à Marseille)	9	9	9		6/12 modifications de la repolarisation évoquaient une autentique ischémie sous-épicardique; 2/12 processus diffus péricardique; 3/12 surcharge ventriculaire droite)	9	9	9	9	9	1		9	999	1	2		1	1	liver, other localisation (not lung and liver)		2			9	9		9	9	9	9		9	9	9	9	9
									921	22	1	9 (4 observé à Alger, 8 à Marseille)	9	9	9		6/12 modifications de la repolarisation évoquaient une autentique ischémie sous-épicardique; 2/12 processus diffus péricardique; 3/12 surcharge ventriculaire droite)	1	1	1	1	9	2		9	999 (kyste ignoré: 3cm)	1, 3, pericardium	1	into pericardial cavity	1, 9 (5, 6 o 7)	2			2			9	9		9	9	9	9		1	1	2	1	1
									922	31	1	9 (4 observé à Alger, 8 à Marseille)	9	9	9		6/12 modifications de la repolarisation évoquaient une autentique ischémie sous-épicardique; 2/12 processus diffus péricardique; 3/12 surcharge ventriculaire droite)	9	9	9	9	9	2		9	999	1, 3, pericardium	1	into pericardial cavity	1, 9 (5, 6 o 7)	1	lung		2			9	9		9	9	9	9		9	9	9	9	9
									923	20	1	9 (4 observé à Alger, 8 à Marseille)	9	9	9		6/12 modifications de la repolarisation évoquaient une autentique ischémie sous-épicardique; 2/12 processus diffus péricardique; 3/12 surcharge ventriculaire droite)	9	9	9	9	9	1		9	999	1	2		1	1	lung, liver		2			9	9		9	9	9	9		9	9	9	9	9
									924	21	1	9 (4 observé à Alger, 8 à Marseille)	9	9	2	2	surcharges auriculaire et ventriculaire droites, axe du coeur +120°; après 48h: disparition des ondes P, bloc droit	1	1	1	1	1	2		9	999	2, 4 (im Fliesstext, in Tabelle steht dagegen 1???)	1	into pericardial cavity	1	2			2			1	2	9	2	9	1	1	hyperthermie, anasarque	2 (tronc de l'artère pulmonaire)	1	1	1	1
									925	34	1	9 (4 observé à Alger, 8 à Marseille)	9	9	9		6/12 modifications de la repolarisation évoquaient une autentique ischémie sous-épicardique; 2/12 processus diffus péricardique; 3/12 surcharge ventriculaire droite)	9	9	9	9	9	2		9	999	1, 4, pericardium	1	into pericardial cavity	1, 9 (5, 6 o 7)	2			2			9	9		9	9	9	9		9	9	9	9	9
									926	13	1	9 (4 observé à Alger, 8 à Marseille)	9	9	9		6/12 modifications de la repolarisation évoquaient une autentique ischémie sous-épicardique; 2/12 processus diffus péricardique; 3/12 surcharge ventriculaire droite)	9	9	9	9	9	2		9	999	1, 2, 3	1	into pericardial cavity	1	1	lung, liver		2			9	9		9	9	9	9		9	9	9	9	9
									927	46	1	9 (4 observé à Alger, 8 à Marseille)	9	9	9		6/12 modifications de la repolarisation évoquaient une autentique ischémie sous-épicardique; 2/12 processus diffus péricardique; 3/12 surcharge ventriculaire droite)	9	9	9	9	9	1		9	999	2, A.P. (ggf. artère pulmonaire)	1	into pericardial cavity	1	2			2			9	9		9	9	9	9		9	9	9	9	9
									928	15	1	9 (4 observé à Alger, 8 à Marseille)	9	9	9		6/12 modifications de la repolarisation évoquaient une autentique ischémie sous-épicardique; 2/12 processus diffus péricardique; 3/12 surcharge ventriculaire droite)	9	9	9	9	9	1		9	999	1	1	into pericardial cavity	1	2			2			9	9		9	9	9	9		9	9	9	9	9
									929	16	1	9 (4 observé à Alger, 8 à Marseille)	9	9	9		6/12 modifications de la repolarisation évoquaient une autentique ischémie sous-épicardique; 2/12 processus diffus péricardique; 3/12 surcharge ventriculaire droite)	9	9	9	9	9	2		9	999	2, A.P. (ggf. artère pulmonaire)	1	into pericardial cavity	1	2			2			9	9		9	9	9	9		9	9	9	9	9
									930	53	2	9 (4 observé à Alger, 8 à Marseille)	9	9	9		6/12 modifications de la repolarisation évoquaient une autentique ischémie sous-épicardique; 2/12 processus diffus péricardique; 3/12 surcharge ventriculaire droite)	9	9	9	9	9	1		9	999	1, 5	2		1	2			2			9	9		9	9	9	9		9	9	9	9	9
	1984	Cherveniakov P	Khirurgila	2	4		Bulgarian
	1983	Ernst A	Am J Cardiol	1				1	931	25	2	9	9	9	2	2	negative T waves in lead I, aVL, V-VI	2	1	1	1	2	1		9	9	1	2		9	2			2			1	2	2	2	2	1	1		1	1	1	1	1
	1983	Hernigou A	Ann Radiol	1				5	932	28	1	Algeria	2	9	2	2	ischémie sous-épicardique latérale diaphragmitique	2	1	1	1	2	2		9	3 (LV)	1, pericardium	2		1, 9 (5, 6 or 7)	2			2			9	9		9	9	9	9		1	1	1	1	1
									933	32	2	France	1	9	2	1		2	1	1	1	2	1		9	3	9	2		9	2			2			9	9		9	9	9	9		1	1	1	1	1
									934	42	1	France	9 (douteuse)	9	2	2	ischémie sous-épicardique	2	1	1	1	2	1		9	4	1, 6, pericardium	2		1, 7	2			2			9	9		9	9	9	9		1	1	1	1	1
									935	31	2	Algeria	2	9	2	2	ischémie sous-épicardique postéro-latérale, bloc de branche gauche	2	1	2	1	2	1		9	9 (Rx: 5, 6 et 8cm)	2, 5 (kyste bilobé à travers le septum)	2		1	2			2			1	2	9	2	9	1	1		1	1	1	1	1
									936	34	1	Irak	2	9	2	2	ischémie sous épicardique apico-latérale	2	1	2	1	2	1		9	5	9 (paroi postérieure)	2		1	2			2			1	1		2	9	1	1		1	1	1	1	1
	1983	Sun XR	Zhonghua Xin Xue Guan Bing Za Zhi	2	4		Chinese
	1983	Andreou J	Comput Radiol	2	5
	1983	Herman VS	Heart Lung	2	1
	1983	Baud F	Ann Chir	1				1	937	999	2	Algeria	9	9	2	2	troubles discrets de repolarisation avec une onde T plate en D1, négative en aVL	2 (echotomographie?!)	1	1	1	2	1		9	8 x 6 x 5 (schwer lesbar)	5	2		1	2			2			1	1		2	9	2	1		1	1	1	1	1
	1983	Balram A	Indian J Chest Dis Allied Sci	2	9
	1983	Singh B	Indian J Pathol Microbiol	2	9
	1983	Qian ZX	Zhonghua Wai Ke Za Zhi	2	4		Chinese
	1983	Limacher MC	J Am Coll Cardiol	1				1	938	35	1	Saudi Arabia	9	1	2	1		2	1	1	1	2	1		9	5	2	2		3	2			2			1	1		2	1	1	1	1	1	1	1	1	1
	1983	Ghannad E	Sem Hop	2	9
	1983	Mechmeche R	Arch mal Coeur Vaiss	2	5	16 Patienten, aber Daten nur als Kollektiv aufgeführt
	1983	Sala J	Med Clin	2	9
	1983	Petkov I	Khirurgila	2	4		Bulgarian
	1983	Niehues B	Leber Magen Darm	2	9
	1983	Bousnina A	Tunis Med	2	9
	1982	Guillot B	Arch mal Coeur Vaiss	1				1	939	36	1	Algeria	1	2	2	2	repolarisation anormale avec ondes T négatives en I, II, III, aVF, V7 et V8	2	1	1	1	2	1		9	3 x 4	1	2		1	2			2			1	2	9	2	9	1	1	asthénie, perte de conaissance, dystonie neuro-végétative	1	1	1	1	1
	1982	Islam AW	J Helminthol	2	7
	1982	Gilevich Mlu	Vest Khir Im I Grek	2	4		Russian
	1982	Oliver JM	Am Heart J	1				1	940	26	1	9	1	9	2	2	inverted T wave on leads II, III, aC, V, aVS	2	1	1	1	1	1		9	9	5	2		3	2			9			2	1		1	1	1	1	Fatigue	1	1	1	1	1
	1982	Victor S	Indian Heart J	2	9
	1982	Bazelly B	J Chir	1				1	941	40	1	9 (Mahgreb)	2	9	2	2	espase PR longue, troubles de la repolarisation diffus	2	1	1	1	1 (angiographie pulmonaire)	1		9	999	5	2		1	1	lung	9	2			1	1		2	9	1	1		1	1	1	1	1
	1982	Papo I	Tex Heart Inst	1				9	942	31	2	9	9	9	9			9	9	9	9	9	1		9	9	2;4;pericardium, SVC	2		9	2			9			2	1		1	1	1	1		1	1	1	1	1
									943	16	2	9	9	9	9			9	9	9	9	9	1		9	9	1;pericardium	2		9	1	1;2		9			2	1		1	1	1	1		1	1	1	1	1
									944	9	2	9	9	9	9			9	9	9	9	9	1		9	9	1	2		9	2			9			2	1		1	1	1	1		1	1	1	1	1
									945	24	1	9	9	9	9			9	9	9	9	9	1		9	9	1;pericardium, SVC, pulmonary artery	1	2	9	1	2		9			2	1		1	1	1	1		1	1	1	1	1
									946	32	2	9	9	9	9			9	9	9	9	9	1		9	9	1; IV septum	2		9	2			9			2	1		1	1	1	1		1	1	1	1	1
									947	42	2	9	9	9	9			9	9	9	9	9	1		9	9	2;4;pericardium	1	2	9	2			9			2	1		1	1	1	1		1	1	1	1	1
									948	48	2	9	9	9	9			9	9	9	9	9	1		9	9	1; pericardium	2		9	1	2	9	9			2	1		1	1	1	1		1	1	1	1	1
									949	43	2	9	9	9	9			9	9	9	9	9	1		9	9	Pericardium	2		9	1	2	9	9			2	1		1	1	1	1		1	1	1	1	1
									950	37	1	9	9	9	9			9	9	9	9	9	1		9	9	1; pericardium	2		9	2						2	1		1	1	1	1		1	1	1	1	1
	1982	Chenh W	Thorac Cardiovasc Surg	2	9
	1982	Journet M	Ann Med Interne	1				1	951	41	2	Algeria	1	9	2	2	discrète hypertrophie ventriculaire gauche de type diastolique, ischémie sous épicardique latérale intermittente	2	1	1	1	2	1		9	5	999 (comprimant le VG et l'OG)	2		1	2			2			1	2	9	1	1	2	1	pertes de connaissance	1	1	1	1	1
	1982	Astaf'ev VI	Grund Khir	2	4		Russian
	1982	Slim MS	Prog Pediatr Surg	2	3
	1982	Gonzalez M	Rev Esp Cardiol	1				1	952	20	2	9	9	1	2	2	inverted T wave	2	1	1	1	2	1		9	2	1; IVC; pericardium	2		3; pericardium	2			2			2	1		1	1	1	1		1	1	1	1	1
	1981	Gomez-Arnau	Cardiovasc Dis	1				1	953	20	2	9	9	2	2	2	diaphragmatic subepicardiac ischemia	2	1	1	1	2	1		9	9	1;pericardium	1	2	2	2			2			9	1		1	1	1	1	heart failure	1	1	1	1	1
	1981	Chin DD	Med J Aust	2	9
	1981	D'alessandro A	Am J Trop Med Hyg	2	7
	1981	Bartolo M	Angiologia	1				1	954	9	2	Italy	9	9	1	1		2	1	1	1	1	1		9	9	1	9		3	2			2			9	1		1	1	1	1	femoral embolism	1	1	1	1	2
	1981	Bousnina S	Tunis Med	2	9
	1981	Majdandzic J	Med Welt	2	1
	1981	Aris A	Ann Thorc Surg	2	9
	1981	Rehka V	Angew Parasitol	1		1 Pat mit kardialer CE		1	955	48	1	9 (hopsital in czechoslovakia"	2	9	2	2	paroxysmale Tachykardie	1	1	1	1	1	1		9	3.5 x 6.5	1	2		1	2			2			1	9	9	9	9	9	9	Herzbeschwerden bei paroxysmaler Tachykardie (leider nicht genauer beschrieben)	1	1	1	1	1
	1981	Dzhanashvili MI	Khirurgiia	2	4		Russian
	1981	Kosak M	Acta Chir Iugosl	2	4		Croatian
	1981	Di Bello R	Chest	1				2	956	26	1	9	9	9	9			9	9	9		9	1		9	9	1	1	2	2;pericardium	2			2			9	9		9	9	9	9		1	1	1	1	1
									957	24	2	9	9	9	9	2	9	9	9	2		9	1		9	9	pericardium	2		pericardium	2			2			9	9		9	9	9	9		1	1	1	1	1
	1981	Picchio E	G Ital Cardiol	1				1	958	7	2	Italy	9	1	1	2	IMA	2	1	1	1	1	1		9	9	1	1	1		2			2			2							femoral embolism	1	1	1	1	2
	1981	Adil'gireeva Lkh	Grudn Khir	2	4		Russian
	1981	Dimitrov D	Khirurgiia	2	4		Bulgarian
	1981	Dimitrov D	Khirurgiia	2	4		Bulgarian
	1981	Morillo Perena F	Rev Esp Cardiol	1				2	959	16	2	Spanish	2	9	9			2	1	1	1	1	1		9	9	5	2			1	2	9	2			1	2	4	1	1	2	1	fever	2	1	1	1	1
									960	12	2	Spanish	2	9	9			2	1	1	1	1	1		9	9	2	2			2			2			1	2	4	2	2	2	2		2	1	1	1	1
	1980	Rivera R	Chest	1				2	961	45	1	9	2	9	1	2	inverted T waves in leads	1	1	1	1	2	1		9	7	1	2		Left anterior descending artery	2			2			1	1		2	2	1	1		1	1	1	1	1
									962	9	1	9	1	1	1	2	deep Q wave in leads 1, aVR, and aVL; and a inverted T wave	2	1	1	1	2	1		9	9	1	2		Left anterior descending artery	2			2			2	1		1	1	1	1		1	1	1	1	1
	1980	Varela-Duran J	Pathol Res Pract	1				1	963	37	1	Italy	2	2	0			1	1	1	1	1	1		9	3	2	2			2			2			1	2		2	1	1	1		2	1	1	1	1
	1980	Contamin C	Chirurgie	1				1	964	21	1	Italy	2	2	2	2	1er ECG: QRS de -50°, hémi-bloc antérieur gauche, troubles de repolarisation secondaire en I et aVL, extra-systoles ventriculaires nombreuses; 2em ECG: + onde T négative en III	2	1	1	1	2	1		9	9 (orange)	1	2		1	1	mediastinum		1	right kidney	1	1	1		2	9	1	1	hémiplégie complète avec aphasie (régresse partionellement sous traitement); dysphagie avec fausses routes et compression de l'oesophage (kyste médiastinale)	1	1	1	1	1
	1980	Bacalbasa N	Rev Chir Oncol Radiol O R Oftamol Stomatol Chir	2	4		Romanian
	1980	Avdalbekian SKh	Grudn Khir	2	4		Russian
	1980	Ciociola G	Boll Soc Ital Cardiol	2	1
	1980	Tuzuner A	Vasa	1				1	965	39	2	9	9	9	1			1	1	1	1	1	1		9	10	3	2		aortic bulb	2			2			1	1		2	1	1	1	1	2	2	1	1	1
	1979	Vishnevskii AA	Klin Med	2	4		Russian
	1979	Gula G	Thorac Cardiovasc Surg	2	9
	1979	Montoyo JV	Eur J Cardiol	2	9
	1979	Morales GA	J Wildl Dis	2	7
	1979	Gavrilescu S	Med Interne	1				5	966	33	1	9	9	9	2	1		1	1	1	1	1	1		9	3	1	2			2			2			1	1		1	1	1	1	rash	1	1	1	1	2
									967	17	1	9	9	9	2	2	right ventricle enlargment	1	1	1	1	1	1		9	9	5	1	1		2			2			2	1		1	1	1	1		2	1	1	1	1
									968	33	1	9	2	2	2	2	AV block	1	1	1	1	1	2		9	9	5	2			2			2			1	2		1	1	1	1		2	1	1	1	1
									969	14	1	9	9	9	1	2	deep negative waves	1	1	1	1	1	1		9	10	1	2		2	2			2			2	1		1	1	1	1		1	1	1	1	1
									970	5	2	9	2	2	1			1	1	1	1	1	1		9	9	pericardium	2		2	1	liger, lung	9	2			1	2		1	1	1	1	hemophtysis	1	1	1	1	1
	1979	Ciampi Roti A	Arch De vecchi Anat Patol	2	3
	1979	Hilger HH	Radiologe	2	3
	1979	Ghesquiere F	Anesth Analg	2	1	liver cysts
	1979	Gavrilescu S	Cardiology	2	10	same case described in article n. 862
	1978	Ben-Ismail M	Ann Med Interne	1				1	971	16	1	9	2	2	2	2	BAV complet	1	1	1	1	1	1		9	999	5	2		1	1	liver, lung	9	2			1	1		1	1	1	1	syncopes à répétition, hémoptysies	1	1	1	1	1
	1978	Saimot AG	Rev Prat	2	8
	1978	Tabatabai M	Phalavi Med J	2	7
	1978	Stojanovic VK	Khirurgiia	2	4		Russian
	1978	Andrianov VE	Khirurgiia	2	4		Russian
	1978	Gregory GG	Aust Vet J	2	7
	1978	Shijaee S	Chest	2	5
	1978	Soler-soler J	Chest	1				1	972	14	2	9	2	9	1	1		1	1	1	1	1	1		9	9	5	2		3	1	2	9	2			1	2	3	1	1	1	1	cyanosis	1	1	1	1	1
	1978	Al-Naaman YD	Nihon Kyobu Geka Zasshi	2	9
	1978	Ganau A	Boll Soc Ital Cardiol	1				1	973	35	1	Italy	2	2	1	2	IMA	2	1	1	1	1	1		9	4	6	2		2	9	9	9	9			2	1		1	1	1	1	fever	1	1	1	1	1
	1978	Katz AS	Crit Rev Diagn Imaging	2	5
	1978	Di Carlo D	G Ital Cardiol	1				1	974	9	1	Italy	1	1	1	2	IMA	1	1	1	1	1	1		9	6	1	2		2	2			2			1	1		2	2	1	1		1	1	1	1	1
	1978	Loperfido F	G Ital Cardiol.	2	9
	1978	Ianakiev B	Vutr Boles	2	4		Bulgarian
	1977	Shakibi JG	J Thorac Cadiovasc Surg	1				2	975	13	1	9	2	2	1	2	non specific ST-T waves changes	1	1	1	1	2	1		9	7	1	2		2	2			2			2	1		1	1	1	1		1	1	1	1	1
									976	7	2	9	1	1	1	2	non specific ST-T waves changes	1	1	1	1	2	1		9	9	1	1	1	3	1	1;2	9	2			2	1		1	1	1	1		1	1	1	1	1
	1977	Weinzierl M	MMW Munch Med Wochenschr	2	1	liver and lung cyst with pulmonary embolism, nothing written about heart cyst
	1977	Fawzy ME	Nurs Mirror Midwives J.	2	9
	1977	Gilsanz V	Br Hearth J	1				3	977	29	1	9	2	9	1	2	T wave inversion	1	1	1	1	2	1		9	9	2	1	1	2	2			2			2	1		2	1	1	1		2	1	1	1	1
									978	63	1	9	1	1	2	2	right ventricular preponderance and septum necrosis	1	1	1	1	1	1		9	1.5	2;4	2		3	1	1;2	9	2			2	1		1	1	1	1	syncopal episodes	2	1	1	1	1
									979	33	2	9	2	2	2	2	right axis deviation, incomplete right block	1	1	1	1	2	1		9	9	1;2	1	1	3	1	1	9	1	9	9	1	1	2	1	1	1	1	urticaria	2	1	1	1	1
	1977	Mitchell JR	J S Afr Vet Assoc.	2	7
	1977	Aytac A	Ann Thorac Surg	2	9
	1977	Ben-Ismail M	Arch Mal Coeur Vaiss	2	5	Daten der 9 Patienten leider nicht einzeln aufgeführt
	1977	Marković Z	Srp Arh Celok Lek.	2	4		Serbian
	1977	Sinha BP	Trop Anim Health Prod	2	7
	1977	Farooki QZ	m J Cardiol.	1				1	980	8	1	Middle East	9	9	1	1	right axis deviation	2	1	1	1	1	1		CE1		1	2		3	2			1	Face, neck, Liver	1	2	1		1	1	1	1		1	1	1	1	1
	1977	Goebel N	Rofo.	2	9												no evidence of left atrial or left ventricular enlargemen
	1976	Palant A	Br Heart J	1				1	981	42	2	Arabia	9	2	1	1	T inversion	1	1	1	1	1	3	through right diaphram to pericardium	9	9	through rigth diaphram to pericardium, pulmunary artery	2		9	2			1	1	20	1	2	4	1	1	2	1		2	1	1	1	1
							extracardiac						9	9	1	1	Tachycardia	1	1	1	1	2	3	right hilum	9	5	right hilum, pulmonary artery	2		9	1	1		1	mediastinal mass, left ventricular cyst	8	1	1		1	1	1	1		2	1	1	1	1
	1976	Lellouch A	Coeur Med Interne	1				2	982	47	1	Algeria	2	2	2	2	nécrose apico-latérale; divergence de AQRS et AT, transition en V1-V2 avec aspect QR, ondes Q d'allue septale sont fines et assez profondes	1	1	1	1	2	1		9	999	2	2		1	2			2			1	2	9	1	1	1	1	hémoptysie, astheme paroxystique	1	1	1	1	1
									983	33	2	Guadeloupe	1	9 (340/mm3)	2	2	extra-systoles ventriculaires sporadiques, SQ sous-décalé discrètement en II, III et aVF, ondes T ischémiques en L et V1-2	1	1	1	1	2	1		9	6	1	2		1	2			2			1	1		2	9	1	1		1	1	1	1	1
	1976	Jancić-Zguricas M	Srp Arh Celok Lek.	2	4		Serbian
	1976	Mesić J	Nar Zdrav.	2	4		Croatian
	1976	Tellez G	Ann Thorac Surg.	2	9
	1976	Fawzy ME	Br Heart J.	1				1	984	23	1	Iraq	2	9	1	1	T inversion in I,aVL a dn V4-V6	1	1	1	1	2	1		CE1	6	1	2		6	2			2			1	1		2	1	1	1		1	1	1	1	1
	1976	Godeau P	Coeur Med Interne	1				1	985	21	1	Spain	2	1	2	2	bloc de branche droit incomplet, trouble de repolatrisasion dans les précordiales droites de type ischémie-lésion sous-endocardique	1	1	1	1	2	1		9	999	2, 3, sillon auriculo-ventriculaire droit	2		1	1	1	9 (Rafaella sagt 1)	2			1	1		2	9	2	1	crise d'urticaire	1	1	1	1	1
	1975	Urquia M	Rev Clin Esp	2	9
	1975	Porte J	Esp Vaiss.	1				1	986	66	2	9	2	2	2	2	ondes T d'allure ischémique en I, aVL, V5-6, onde Q pathologique en aVL, QRS élargis à type de retard droit et déviation axiale droite, dissociation auriculo-ventriculaire, paroxysme tachycardique d'origine ventriculaire avec conduction rétrograde 1:1, alternant avec un rhytme sinusal très instable entrcoupé d'extrasystoles ventriculaires polymorphes	1	1	1	1	2	1		9	999 (taille d'un gros poing (Faust))	1	2		2	2			2			1	1		1	1	2	2		1	1	1	1	1
	1975	Kalandadze ZF	Grudn Khir.	2	4		Russian
	1975	Monies-Chass I	Anaesthesist.	2	2
	1975	Freundlich IM	CRC Crit Rev Clin Radiol Nucl Med.	2	3
	1975	Yuste P	Arch Inst Cardiol Mex	2	1	abstract: 1 case with a hepatic cyst perforated into the pericardium
	1975	Cosma E	Nouv Presse Med.	2	8
	1975	Szarfman A	Am J Trop Med Hyg.	2	2	article about specifity of circulating antibodies in parasitic disease other than american trypasomiasis
	1975	Tabatabai M	Ann Parasitol Hum Comp.	2	7
	1975	Biffani G	Boll Soc Ital Cardiol.	1				1	987	11	2	9	2	8	2	2	segni di necrosi, lesion ischemia delle parete antero-laterale del ventricolo sinistro	2	1	1	1	2	1		9	999	1	2		1	2			2			2	1		1	1	1	1		1	1	1	1	1
	1974	Feichter GE	MMW Munch Med Wochenschr.	1				1	988	30	1	Italy	2	9	2	2	1. Aufnahme: Sinusbradykardie, Störungen der Erregungsausrbeitung und -rückbildung; 2. Aufnahme: Vorderseitenschaden links; 3. Aufnahme: EKG ohne wesentlichen Abweichungen vom Vorbefund	2	1	1	1	1	1		9	5	1	2		1	1	brain, spleen, kidney	9	2			9	2 (bei erster Aufnahme)	9	2 (bei erster Aufnahme)	9	1	1	1. Aufnahme: Schweissausbrüche, Husten, Inappetenz; 2. Aufnahme: Fieber, Kälteschauer, Kopfschmerzen, Spontanschmerz der Nierenlager; 3. Aufnahme: heftige Kopfschmerzen,	1	1	9	1	9
	1974	Calamai G	Thorax.	1				5	989	25	1	9 (hospital in Italy)	2	9	2	2	left ventricular strain	1	1	2	1	1	1		9	999	pericardium (adherent to myocardium)	2		9 (5, 6 or 7)	2			2			1	1		2	9	1	1	fever, shivering	1	1	1	1	1
									990	13	1	9	2	2 (Eosinophils 13%)	2	2	inverted T waves in leads II, III, aVF and the left precordial leads, Q waves in leads III and aVF	1	1	1	1	1 (nur Rx gemacht)	2		9	3, 3, rest smaller	1, 2, 3, 4	2		1	2			2			9 (only symptoms from 2y before admission described)	1		1	1	1	1		1	1	1	1	1
									991	45	1	9	9	2 (Eosinophils 5%)	2	2	evidence of previous anterolateral myocardial infarction	1	1	1	1	1 (nur Rx)	1		9	999	1	2		1	2			2			1	1		2	9	1	1		1	1	1	1	1
									992	9	1	9	9	9	2	2	signs of anterolateral subepicardial myocardial ischemia	1	1	1	1	1 (nur Rx)	1		9	999	1, 6 (left ventricular apex)	2		1	2			2			1	1		2	9	1	1		1	1	1	1	1
									993	43	2	9	2	1 (Eosinophils 4%)	9			1	1	1	1	1 (nur Rx)	9		9	999	1	2		1	9	mass in the lungs	9	2			1	1		2	9	1	1		1	1	1	1	1
	1974	Marton G	Orv Hetil.	2	4		Hungarian
	1974	Hoyer J	Thoraxchir Vask Chir.	2	5	7 Patienten mit Echinokokkose, aber nur als Kollektiv beschrieben
	1974	Vara R	Chirurg.	1				4	994	26	1	9	9	9	9			1 (steht nur, dass Rx gemacht)	1	1	1	1	1		9	999	9 (Sulcus auriculo-ventricularis)	2		1	2			2			1	1		1	1	1	1	Hustenanfälle mit blutigem Auswurf, Abhusten von Echinococcusmembranen	1	1	1	1	1
									995	30	1	9	9	9	2	2	Ischämiezeichen des linken Ventrikels	1 (steht nur, dass Rx gemacht)	1	1	1	1	1		9	12	1	2		1	2			1	lung	0.25	9	9	9	9	9	9	9		1	1	1	1	1
									996	33	1	9	9	9	2	2	biventrikuläre Hypertrophie, partieller Herzblock	1	1	1	1	1	2		9	999	2, pericardium, sulcus auriculo-ventricularis, between Aorta and pulmonary arteries, posterior Wall of the heart	1	into RV (Ruptur während Herzmassage)	1, 9 (5, 6 or 7)	2			1	heart, brain	4, 1	1	1		2	9	1	1	Pruritus, urtikarielle Ausschläge am ganzen Körper, gelegentliche Bewusstseinseintrübungen	1	1	1	1	1
									997	27	1	9	9	9	9			9	9	9	9	9	1		9	999	2	2		1	1	lung	9	1	lung	999 (dx von Lungenzysten vor 9 Jahren, dann OP, 1J später wieder OP und wenig später Aufnahme in Klinik wo Studie gemacht worden ist => wahrscheinlich vor 1 und 0J)	1	1		1	1	1	1	Auswurf von Hydatidmembranen	1	1	1	1	1
	1974	Iacoboni M	Boll Soc Ital Cardiol	1				1	998	43	2	9	2	9	2	2	una deviazione a destra di AT, onde T francamente (ehrlich) negative in I, II, III, aVL, aVF; V5-6, complessi ventricolari di tipo QS in III; Qrs in VF; qRs in II, V5-6; in queste ultime derivazioni (welche?) voltaggio dell'onda R nettamente inferiore ai valori normali	1	1	1	1	2	1		9	999	1	2		1	2			2			1	1		1	1	1	1	dolore alla spalla sinistre radice del bracchio	1	1	1	1	1
	1974	Barcan F	Ftiziologia.	2	4		Romanian
	1974	Bauer H	Langenbecks Arch Chir.	2	2	article about autotransfusion, title doesn't say anything about cardiac CE nor CE, no abstract
	1973	Perez-Gomez F	Br Heart J.	1				6	999	65	1	9	9	9	2	2	subepicardial ischaemia in the high lateral area of the LV, ventricular arrhythmias, abnormalities of T waves	9	9	9	9	9	1		9	999	1	2		1	2			2			9	9		9	9	9	9		1	1	1	1	1
									1000	30	2	9	9	9	2	2	subepicardial ischaemia, arrhythmias	9	9	9	9	9	2		9	999	1, pericardium	2		1, 9 (5, 6 or 7)	2			2			1	1		1	1	1	1	anaphylactic reaction	1	1	1	1	1
									1001	41	1	9	9	9	2	2	subepicardial ischaemia, arrhythmias	9	9	9	9	2	2		9	999	2, pericardium	2		1, 2 (some cysts with epicardial aspect), 9 (5, 6 or 7)	1	mediastinum	9	2			1	1		1	1	2	1	syncopes, anaphylactic reaction	1	1	1	1	1
									1002	47	1	9	9	9	2	2	right ventricular hypertrophy, right atrial hypertrophy, low voltage, diffuse abnormalities of ST segment and T wave	9	9	9	9	9	1		9	999	2	1	small communication of cyst with cavity	1	1	lung	9	2			1	1		2	9	1	1		2	1	1	1	1
									1003	42	1	9	9	9	2	2	right ventricular hypertrophy, right atrial hypertrophy	9	9	9	9	2	1		9	999	4	2		1	1	lung	9	1	lung	1	1	2		1	1	1	1	haemoptysis, right ventricular failure (BEM: Sy 4 Mo nach Pericardiozentese)	2	1	1	1	1
									1004	26	1	9	9	9	1			9	9	9	9	9	1		9	999	1	1	small communication of cyst with cavity	1	2 (arteries of brain and kidney)			2			1	1		1	1	1	1	epileptic fits, transient right hemiparesis, right hemiplegia leading to deep coma and death	1	1	2	1	2
	1973	Kraljević L	Lijec Vjesn.	2	4		Croatian
	1973	Price HV	Arch Dis Child.	1				1	1005	10	2	England	2	9	2	1		1	1	1	1	1 (Autopsie)	1		9	999	5	2	9	1	1	lung, brain	9	1	lung	1 (8+6 Mo = 14Mo), 0.5 (6 Mo)	9 (symptoms maybe due to brain cysts)	1		1	1	1	1	transient slurring of speech and right facial palsy, two attacks of weakness and malaise, hemiplegia, aphasia (maybe due to brain cysts)	2 (Vermutung)	1	2 (Vermutung)	1	1
	1973	al-Naaman Y	J Cardiovasc Surg (Torino).	1				1	1006	14	2	9	2	9	2	2	ST depressions in all chest leads; during hospitalisation all sorts of arrhythmias including ventricular fibrillation, which was sucsessfully resuscitated	1	1	1	1	1	1		9	6.35 (2.5 inches)	6	2		1	2			2			1	2	9	2	9	2	2	fatigue, dyspnea, cough with occasional hemotpysis, dizziness	1	1	1	1	1
	1973	Tabatabai M	Exp Parasitol.	2	7
	1973	Delaye A	Ann Chir Thorac Cardiovasc.	2	9
	1973	Delaye A	Ann Chir Thorac Cardiovasc.	2	5	no patient data, article about dx of cardiac CE
	1973	Delaye A	Ann Chir Thorac Cardiovasc.	2	5	no patient data, article about anatomy of cardiac CE
	1973	Campioni N	Cardiol Prat.	1				1	1007	15	1	9	2	2	2	2	T negativa a branche uguale in I, II, aVL, aVF, V4-6: segni caratteristici di una grave sofferneza ischemica delle parete anteriore	1 (indagini radiografiche)	1	1	1	1	1		9	999 (size of an orange)	9	2		1	1	liver, lung	9	2			1	1		1	1	1	1	debolezza (Schwäche), aumento di volume dell'abdome, distubi dispeptici, dolenzia all'ipocondrio (wahrscheinlich durch Leberzysten)	1	1	1	1	1
	1973	Romanoff H	J Thorac Cardiovasc Surg.	1				3	1008	35	1	India (for 1 year in this country -> no idea which country is this country)	2 (Cansoni positive, Weinberg negative)	9	2	2	left axis deviation; symmetrical depply inverted T waves in leads II, III, aVF, V4-6; lack of progression of R waves in chest leads; positive T wave in aVR -> inferolateral myocardial damage	1	1	1	1	1	1		9	7 x 5	1, 6 (LV including apex)	1	9	1	2			2			2	1		1	1	1	1		1	1	1	1	1
									1009	24	2	Israel	1	2 (eosinophil count was 22)	2	2	sinus bradycardia; deep inverted symmetrical T waves in leads I, aVL, V3-6; biphasic T wave in V2; positive T wave in leas aVR; deep but not widened Wu waves in leads V5-6 -> anterior myocardium	1	1	1	1	2	1		9	10 x 6	1, 6 (LV including apex)	2		1	2			2			1	1		2	9	1	1	pain in the axilla	1	1	1	1	1
									1010	24	2	Iraq (moved to this country at age of 4 -> which ist this country?)	2	9	2	2	right axis deviation; abnormal Q waves in leads I, aVL, V5-6; slight ST elevation as well as deep symmetrical T wave inversion in leads I, aVL, V4-6; positive T wave in lead aVF -> anterolateral myocardial damage	1	1	1	1	1	1		9	10 x 8	1, 6 (LV including apex)	9 (collapsed and empty cyst)		1	2			2			1	1		1	1	1	1	productive cough	1	1	1	1	1
	1973	Beltràn de Heredia J	Int Surg.	1				2	1011	9	2	Spain	2	1	2	2	subepicardiac anoxia at the side walls of the left ventricle (inverted T-waves and symmetric branches on left precordials)	1	1	2	1	1	1		9	5-6 x 3-4	1	2		1	2			2			2	1		1	1	1	1		1	1	1	1	1
									1012	22	1	Spain	2	9	2	2	widened QRS with clear ischemic signs at the lateral wall of the LV (inverted T waves of symmetric branches in V6)	1	1	2	1	1	2		9	5-6 x 4-5, 3-4 x 2-3	1	2		1	2			1	brain	6	2	1		1	1	1	1		1	1	1	1	1
	1973	Deliagina EM	Med Parazitol (Mosk).	2	4		Russian
	1973	Loperfido F	Boll Soc Ital Cardiol.	1				1	1013	31	2	Italy	2	2 (eosinophili 6%)	2	2	complessi a rS in V1; R in V1, V5-6; T negativa a branche simmetriche in II, III, aVF, V3-6	1	1	1	1	2	1		9	999	1, 5 (including both IVS and LV)	2		1	2			1	cisto sottocutanea (subkutan) in dese lombare sinistra	999 (febrraio 1972, aber ich weiss nicht wann sie wieder aufgenommen worden ist)	9	9		9	9	9	9		1	1	1	1	1
	1973	al-Naaman YD	J Cardiovasc Surg (Torino).	1		4. Fall gleich wie 1028 -> oben ergänzt		3	1014	45	2	9 (hospital in Irak)	9	9	9			1	1	1	1	1	2		9	999	1, 2, 3, 4, 5, 6	9		1	1	liver, lung	9	1	liver	5, 4	1	2	9	1	1	1	1	cough, hemoptsysis, pain in the right hypochondrium	2	1	1	1	1
									1015	30	2	9	9	9	2	2	ischemic changes in all chest leads, especially V4-6	1	1	1	1	1	2		9	999	9 (OP: CE protruding through the diaphragm, invading the pericardium, the pericardial space and expanding to the heart -> thorax closed without resection)	9		9	1	liver, diaphragm (maybe also lung, was expected, but not sure)	9	1	liver	9 (twice in the last 3 years)	1	2	9	1	1	1	1	cough, expectoration of yellowish sputum , general poor health	1	1	1	1	1
									1016	21	1	9	9	9	2	2	signs of right ventricular hypertrophy with partial bundle branch block and ST-semgent changes in the right ventricular leads	1	1	1	1	2	1		9	5.08 (2 inches)	2, 5 (including septum)	2		1	2			2			1	2	9	2	9	2	1		1	1	1	1	1
	1973	Bozer AY	J Cardiovasc Surg (Torino).	1				1	1017	35	1	9 (hospital in Turkey)	1	9	2	2	100 degrees clockwise rotation, right ventricular strain and sinus tachycardia	1	1	1	1	2	1		9	999	pericardium (cyst communicating with mass of the chest wall)	2		1	1	liver, chest wall	9	2 (Leberzyste wurde vor kardialer Zyste operiert)			1	1		2	9	1	1	weakness, intermittent fever, weight loss, nausea, vomiting, fever, pain in the right upper abdominal quadrant	1	1	1	1	1
	1973	Chalukov P	Khirurgiia (Sofiia).	2	4		Bulgarian
	1973	Dobrev Ia	Khirurgiia (Sofiia).	2	4		Bulgarian
	1973	Carcassonne M	Prog Pediatr Surg.	2	5	keine Patientendaten
	1972	Dimitrov M	Z Gesamte Inn Med.	2	5	4/14 Pat haben CE, aber keine genaueren Angaben
	1972	Hica L	Bronches.	2	2	title sais that coelomic cysts, but I'm not 100% sure what that is
	1972	Dodek A	Chest.	1				1	1018	23	2	Greece	2	9	2	2	lateral wall ischemia with T wave inversion in leads I, aVL, V5-6	2	1	1	1	2	2		9	8 (pericardium), 0.8 (LV)	1, pericardium	1	maybe rupture of LV cyst into pericardium -> adhesions found during surgery	2, 9 (5, 6 or 7)	2			1	liver	0.25	1	2		2 (maybe due to acute pericarditis 3 month before diagnosis)	9	1	1	fever, chills, orthopnoea	1	1	1	1	1
	1972	Dodek A	Am J Cardiol.	2	10	gleiche Patientin wie 1045, Informationen oben ergänzt
	1972	Antonovic J	Radiology.	1				1	1019	24	2	Greece, moved to the United States 2y before diagnosis	2	9	9			1	1	1	1	2	1		9	999	1	2		1	1	liver	9	2			1, 2	1		2 (before treatment with digitalis and diuretics)	9	1	1	sympotms disappeared after tretment with digitalis and diuretics	1	1	1	1	1
	1972	Urquia M	J Cardiovasc Surg (Torino).	1				3	1020	3	1	9	9	9	2	2	sinus tachycardia, tall and picked p waves in II, III, aVF	1	1	1	1	2	1		9	999	3	1	into LA	1	2			2			9	1		1	1	1	1	fever, acute ischemia of the lower half of the trunk and both lower extremities (abdominal aortic embolism), pain and loss of function (paralysis) of the lower extremities	1	1	1	1	2
									1021	11	1	9	9	1	2	2	rS pattern in leads II, III, aVF; very deep S waves, shifting the mean QRS axis to te left; small r' in lead V4R (???) and V1; left anterior hemiblock; right bundle branch block	1	1	1	1	2	1		9	999	5	2		1	2			2			2	1		1	1	1	1		1	1	1	1	1
									1022	13	1	9	2	2	2	2	Q wave and elevation of the ST spaces along the left precordial leads, I, II and aVF	1	1	1	1	2	1		9	999	1	2		1	2			1	liver	8	2	1		1	1	1	1		1	1	1	1	1
	1972	Pinch LW	Chest.	1				1	1023	50	1	9 (hospital in Iran)	1 (negative after OP)	9	2	2	low QRS voltage, diffuse ST-T wave abnormalities, absence of Q wave in lead V6	1	1	1	1	1 (only fluoroscopy of the chest performed)	1		9	999	1	1	into pericardial cavity (Annahme, da konstriktive Perikarditis durch CE)	1	2			2			1	1		1	1	1	1	abdominal pain, edema of the feet	1	1	1	1	1
	1972	Vara López R	An R Acad Nac Med (Madr).	2	9
	1972	Vestri A	Boll Soc Ital Cardiol.	1				2	1024	46	1	Italy	1	9	2	2	infarto anteriore esteso	1	1	1	1	2	1		9	999 (dimensioni di un limone)	9 (1, 6 or pericardium: cisti di origine pericardica, cisti occupava tutto l'apice del ventricolo sinistro ????)	2		1	2			2			1	1		2	9	1	1	dolorose epigastriche	1	1	1	1	1
									1025	13	1	Italy	2	2 (eosinophils 13%)	9			1	1	2	1	2	2		9	999 (taubeneigross)	9 (1 oder pericardium: due cisti in corrispondenza delle superfice anteriore del ventricolo destro)	2		1	2			2			1	2		1	1	1	1	tre episodi da febbre elevata, edema palpebrale e periorbitale, orticarioidi fortamente pruriginose, tosse stizzosa	1	1	1	1	1
	1972	Anastasatu C	Ftiziologia.	2	4		Romanian
	1972	Bianchi C	Rev Med Chil.	2	9
	1971	Sors C	Presse Med.	2	1
	1971	Conte G	Minerva Med.	1		1/2 mit kardialer CE		1	1026	36	1	Italy	1	9	2	2	1. EKG: infarto inferiolateral -> aneurisma cardiaco postinfertuale -> terapie coronaroattiva, Ajmalin, idochinidinica > continuato ad accusare crisi di tachicardia parossistica notturna -> 2. Aufnahme nit 2. EKG: q in D, aVF di tipo posizionale	9 (steht nur esame radiologico)	9	9	9	9	1		9	999 (grandezza di mezzo manarino)	pericardium	2		1	1	liver	9	1	liver	8	1	1		1	1	1	2 (tachicardia parossistica noturne)		1	1	1	1	1
	1971	Behar S	Harefuah.	2	4		Hebrew
	1971	De los Arcos E	Br Heart J.	1				1	1027	11	1	9	9	9	2	2	left anterior hemiblock and right bundle branch block (rS pattern with very deep S waves in leads II, III and aVF, shifting of the QRS awis to the left (-60°), Q waves in leads I, V1-3, S wave in I and V1-6, small r' in lead V4)	1	1	1	1	2	1		9	10	5	1		1	2			2			2	1		1	1	1	1	keine Symptome beschrieben	1	1	1	1	1
	1971	Ramos G, Del Villar JL	Rev Clin Esp.	2	9
	1971	Heyat J	J Thorac Cardiovasc Surg.	1				1	1028	42	2	Iran	2	1	2	2	negative T waves in leads I, II, III, aVF, V3-6	1	1	1	1	1	2		9	999	1, 3, pericardium (3 pericardial cysts involvin LV wall and LA)	2		1, 9 (5, 6 or 7)	2			2			1	1		2	9	1	1	choking in the throat, pressure sensation in the precordial area	1	1	1	1	1
	1971	Nardi F	Ann Anat Pathol (Paris).	2	2	Patient hat ein Aneurysma, es gabr nur "petits ilots scléreux, non spécifique" -> keine CE
	1971	Papamichael E	Chest.	1				2	1029	67	1	9 (maybe Greece (mentioned in abstract))	2	9	2	2	signs of current injury of the anterolateral wall, negative T waves in leads aVL, aVF and left precordial leads	1	1	1	1	2	1		9	10	1	2		1	2			2			1	1		2	9	1	1	pain in the right hypochondrium	1	1	1	1	1
									1030	58	1	9 (hospotal in Greece)	9	9	2	2	left axis deviation, signs of intraventricular conduction disturbances of the anterior wall of the LV	1	1	1	1	2	1		9	999	1	1		1	2			2			1	1		2	9	1	1	pain in the right hypochondrium	1	1	1	1	1
	1971	Murphy TE	J Thorac Cardiovasc Surg.	1				1	1031	49	1	Italy	9 (Cansoni positive, Weinberg negative)	2	2	2	inverted T waves in leads I, II, III, aVL, aVF, V4-14; decrease in amplitude of the R waves over the cyst (V6), absence of Q waves	1	1	9 (tomogram done)	9 (tomogram done)	1	1		9	7 x 4	1, pericardium	2		1, 9 (5, 6 or 7)	2			1	liver, lung	24, 18	1	1		2	9	1	1	dizziness, syncope	1	1	1	1	1
	1971	Pavlov RK	Vestn Khir Im I I Grek.	2	4		Russian
	1971	Garcia Ortiz E	An R Acad Nac Med (Madr).	2	5	keine Patientendaten
	1971	Duchosal PW	Cardiology.	2	5	article about electrical relations between the cell and the whole heart, no patient data
	1970	Baltaxe HA	Radiology.	2	5	1 patient with cardiac CE, but no patient data
	1970	Fábián MS	Fortschr Geb Rontgenstr Nuklearmed.	1				1	1032	52	1	9	9	1	2	2	linksdeviiertende R-Achse, linker Tawara-Schenkel-Block, Repolarisationsstörung		1	1	1	1	1		9	999	2, pericardium (verkalkte E.Z. der rechten Herzkammerwand vs. Verkalkte perikardiale Zyste)	2		1, 9 (5, 6 or 7)	2			2			1	2	9	2	9	1	1	Unterschenkelödeme	1	1	1	1	1
	1970	Matteucci P	Torax.	2	9
	1970	al-Naaman YD	J Cardiovasc Surg (Torino).	1		V.a. CE konnte beim 4. Patient nicht bestätigt werden, da zu krank für OP und keine Autopsie		3	1033	9	2	9	9	9	2	2	pulmonary hypertension, right sided hypertrophy and strain	1	1	1	1	1	2		9	999 (large)	2, 4	2 (but cysts most likely from ruptured liver cyst)		1	1	lung, liver	9	2			1	1		1	1	1	1	fever, hemoptysis and heart failure	1	1	1	1	1
									1034	25	1	9	9	9	2	2	myocardial ischemia	1	1	1	1	1	1		9	999	1 (lung cyst including LV)	2		9	1	lung	9	2			1	1		1	1	1	1	general weakness, fainted	1	1	1	1	1
									1035	24	2	9	9	9	9			1	1	1	1	1	2		9	999	pericardium	9	9	9 (5, 6 or 7)	2			2			1	2	9	2	9	1	1	fever, rigor, cough, expectoration, orthopnea, hemoptysis	1	1	1	1	1
	1970	Niel G	Bull Soc Pathol Exot Filiales.	2	9
	1970	DiBello R	J Thorac Cardiovasc Surg.	1				1	1036	10	1	9	9	9	9 (only ECG for secnd admission)			1	1	1	1	1 (at second admission)	1		9	999	9 (interventriuclar sulcus)	1	into pericardial cavity	1	2			2			2	1		1	1	1	1		1	1	1	1	1
	1970	Gemmell MA	Aust Vet J.	2	1	article abotu Cysticercus ovis
	1970	Hazan E	Chirurgie.	2	9
	1970	Malmejac C	Chirurgie.	2	9
	1970	Konstantinov D	Folia Med (Plovdiv).	1		1/2 mit kardialer CE		1	1037	47	1	9	9	9	9			1	1	1	1	1	1		9	999 (männerfaustgross)	pericardium	2		1	2			2			1	1		1	1	1	1	Ziehen im rechten Schulterblatt und in der Lebergengend	1	1	1	1	1
	1969	Bersohn I	S Afr Med J.	2	2	article about liver function tests in primary cancer of the liver - 1 CE of the liver in the non-cancer-group
	1969	Serradimigni A	Arch Mal Coeur Vaiss.	1				1	1038	34	1	9 (Nord-Africa)	1	2	2	2	onde T négative en II, III, aVF; onde Q dépassant le tiers de la flèche R en III	1	1	9 (tomographie)	9 (tomographie)	1	2		9	999	2, 4, 5, pericardium	2		1	2			2			1	1		2	9	1	1		1	1	1	1	1
	1969	Deutsch V	Br J Radiol.	1				1	1039	17	1	Iraq	9	2	2	2	deep Q waves and inverted T waves in leads I, aVL, V5-6	1	1	1	1	2	1		9	5 (cavity size at surgery)	1	2	into pericardial cavity	1	2			2			1	2	9	1	1	1	1	severe abdominal pain, weakness, vomiting	1	1	1	1	1
	1969	Handjani AM	Am J Surg.	1		eigentlich 4, aber 3. hat "nur" left pulmonary artery cyst und 4. hat Zyste "underneath the left phrenic nerve"		2	1040	35	1	9	9	9	2	2	low voltage of QRS, non-specific ST-T-wave changes	1	1	1	1	1 (Autopsiebefund)	1		9	3	1	1	into pericardial cavity	1	1	liver	9	2			1	2	9	2	9	1	1	severe fever, shaking chills, productive and ocasionally blood-tinged cough, pitting edema, vomiting of biliary fluid	1	1	1	1	1
									1041	37	1	9	2	1 (3% eosinophils, white blood cell count 7'800 per mm3)	9			1	1	1	1	1 (Autopsiebefund)	2		9	3, 3	1, 3	2		1	1	kidney	9	1	brain	6 days before death, at autopsy no more brain cysts seen	9 (a list of brain symptoms (gradual weakness of left upper extremity, left hemiplegia, left homonymous hemianopsia), which decreased after surgery)	1		1	1	1	1		1	1	1	1	1
	1969	Boner A	Z Klin Chem Klin Biochem.	2	2	article about Correlation between Na2-35SO4 metabolism, age and defined disease pictures, no abstract, title doesn't explain the disease analysed, but CE not mentioned at all
	1969	Boner A	Z Klin Chem Klin Biochem.	2	2	Artikel über Wasserhaushalt
	1969	Deliagina EM	Arkh Patol.	2	4		Russian
	1969	Sery Z	Bronches.	2	2	article about pulmonary resecution in children
	1969	Malmejac C	Mars Med.	2	5	Daten der 7 Patienten nicht aufgesplittet aufgeführt
	1968	Aliev VM	Khirurgiia (Mosk).	2	4		Russian
	1968	Viamonte M Jr	Radiol Clin North Am.	1		1/13 Patienten mit cardiac CE		1	1042	43	1	9	9	9	9			1	1	1	1	2	1		9	999	5	2		1	2			2			1	9		9	9	9	9	right heart failure	1	1	1	1	1
	1968	McDonald A	Lancet.	2	1	article about homograft replacement of the aortic valve
	1968	Di Bello R	J Thorac Cardiovasc Surg.	1				3	1043	10	1	9	2	9	2	2	inverted T waves in aVF	1	1	1	1	1	1		9	5 x 6	9 (posterior interventricular sulcus, right ventricle)	1	into pericardial cavity	1	2			1	lung	6	2	1		1	1	1	1	asymptomatic at admission, but 4 month before admission episode with: precordial pain radiating to theleft shoulder, generalized itching urticaria, edema of lover limbs, scrotum and penis, severe dyspnea and extreme orthopnea -> symptoms disappeared after 15-20 days	1	1	1	1	1
									1044	32	1	9	2	9	9			1	1	1	1	1	9		9	999	9 (heart dullness on Rx)	9		9	2			2			2	1		1	1	1	1	episode of severe diffuse abdominal pain and distention, vomiting, diarrhea, jaundice 8 month before dx	2	1	1	1	1
									1045	24	2	9	9	2	2	2	deep inverted coronary T waves in I, aVL, V3, V6	1	1	1	1	1	9		9	999	9	9		9	2			2			1	2	9	1	1	2	1	orthopnea, hiccup, cough, pyrexia	1	1	1	1	1
	1968	Linquette M	Lille Med.	2	1	kyste du foie
	1968	Murray RH	Am J Roentgenol Radium Ther Nucl Med.	2	1	article about peripherical calcification at site of myocardial infarction
	1968	Polo M	Acta Anaesthesiol.	2	2
	1967	Berktin K	Turk Tip Cemiy Mecm.	2	4		Turkish
	1967	Bleifeld W	Dtsch Med Wochenschr.	1		1/5 Pat mit kardialer CE		1	1046	32	2	9	9	9	9			1	1	1	1	2	1		9	7	pericardium	2		9 (5, 6 or 7)	2			2			9	9		9	9	9	9		1	1	1	1	1
	1967	Voronov AA	Vestn Khir Im I I Grek.	2	4		Russian
	1967	Korolev BA	Khirurgiia (Mosk).	2	4		Russian
	1967	Shargorodskaia AM	Sov Med.	2	4		Russian
	1967	Orihara M	Jpn J Vet Res.	2	7
	1967	Tiurin EI	Kardiologiia.	2	4		Russian
	1967	Di Bello R	Am J Cardiol.	1				1	1047	18	2	9	2	2 (20% eosinophils)	2	2	deep Q waves in aVF, Sokolow and Lyon index of 50mm, inverted T waves in leads I, II, III, aVL, aVF and V4-6, positivie symmetric coronary T waves in leads aVR and V1-2	1	1	1	1	1 (levoangiocardiogram?)	1		9	7-8 (cyst) 7, 4 (daughter cysts)	1	1	into pericardial cavity	1	2			2			1	2	9	2	9	1	1	fever, cough, malaise	1	1	1	1	1
	1967	Paereli RS	Grudn Khir.	2	4		Russian
	1967	Chukhrienko DP	Grudn Khir.	2	4		Russian
	1967	Di Bello R	J Thorac Cardiovasc Surg.	1				5	1048	47	1	9	1	9	2	2	deep Q wave in aVF; deep inverted coronary T waves in I, aVF and V4-6; positive symmetrical coronary T waves in II, aV(IV?) and V1	1	1	1	1	1	1		9	999	1	2		1	2			2			2	1		1	1	1	1		1	1	1	1	1
									1049	33	1	9	9	2	2 (only the ECG after free fall, 7y before dx described)	2	deep inverted coronary T waves in leads I, aVL, V5-6; positive symmetrical coronary T waves in III and aVF	1	1	1	1	1	1		9	999	9 (1 or 2), pericardium	1	9	1, 9 (5, 6 or 7; secondary pericardial cyst)	2			2			1	1		1	1	1	1	after fralling from a scaffold 7y before dx: severe retrosternal pain followed by weakness, sweating, fever and hemoptysis; episodes of criises of urticaria and Quincke's edema)	1	1	1	1	1
									1050	8	2	9	9	9	9			1	1	1	1	1	1		9	999	1	2		1	2			2			2	1		1	1	1	1		1	1	1	1	1
									1051	21	2	9	9	9	2	2	deep inverted coronary T waves in I, aVL, V2-3	1	1	1	1	1	1		9	999	5	2		1	2			2			1	1		2	9	1	1		1	1	1	1	1
									1052	48	2	9	9	9	9			1	1	1	1	1	1		9	999	pericardium	9 (numerous cysts without adventitia in the pericardial cavity)	9	1	2			2			1	2	9	2	9	1	1	cough; precordial pain radiating to the left arm	1	1	1	1	1
	1967	de Oliveira SA	Arq Bras Cardiol.	2	4		Portuguese
	1967	Karageorgis B	Dis Chest.	1				2	1053	37	1	9	9	9	2	2	myocardial damage simulating an aneurysm of the heart following myocaridal infarction: left axis deviation of the WRS, no R waves in precordial leads up to V6 and V7, small R waves with delay of the intersecoid deflection in V6 and V7, negative T waves in lead I, aVL and all precordial leads, positive ST segment in lead I, aVR, aVL and V3-7, negative tight axis deviation of the AP	1	1	1	1	1	1		9	9 (size of an orange)	1, 3	2		1	2			2			1	2	4	1	1	1	1	tachycardia	1	1	1	1	1
									1054	13	2	9	9	9	2	2	ischemia of the anterolateral wall of the left ventricle, positive ST segment in lead I, negative ST segment in precordial leads and V4-6, negative T wave in lead I and V1-0 (steht so?!)	1	1	2	1	2	2		9	999	1, 6, atriovenctricular groove	2		1	1	liver	9	2			2	1		1	1	1	1		1	1	1	1	1
	1967	Barton A	Fortschr Geb Rontgenstr Nuklearmed.	2	2	keiner der 3 Patienten hat CE
	1967	Zasetskiĭ EE	Arkh Patol.	2	4		Russian
	1967	Imperati L	Osp Ital Chir.	1				1	1055	25	9	Italy	2	9	2	2	inversione dell'onda T nelle derivazioni attinenti a tale zona della parete libera del ventricolo sinistro	1	1	1	1	1	1		9	999 (grandezza di un uovo)	1	2		3	2			2			1	2	9	2	9	1	1		1	1	1	1	1
	1967	Armenta J	Rev Esp Cardiol.	2	9
	1967	Aletras HA	Scand J Thorac Cardiovasc Surg.	2	1	no cardiac CE at the moment of admission; patient known for operation of two ruptured LV cysts 2 years before admission for embolism of the popliteal artery
	1966	Altynkov PG	Grudn Khir.	2	4		Russian
	1966	Kolesnikov SA	Vestn Khir Im I I Grek.	2	4		Russian
	1966	Atías A	Bol Chil Parasitol.	2	9
	1966	Minetto E	Cardiol Prat.	1				2	1056	25	9	Italy	2 (Cansoni + dopo 30', negativa dopo 6 e 24 ore)	9	2	2	blocco AV di 1° grado ed alterazioni non specifico della fase di ricupero (detaillierter im Text)	1	1	1	1	1	2		9	999 (dimension di un uovo di gallinarispettivamente du una noce)	1, aderenti al pericardio	2		1	9	"picolo nodo" in lung, but not sure if CE	9	2			1	2	9	2	9	1	2 (comparsi tachicardia)		1	1	1	1	1
									1057	24	2	Italy	9	1 (4% von 9000)	2	2	asse elettrico +55°, onda T negativa in I e maggiormente in aVL, tratto ST rigido con onde T piuttosto acuminate e tendenti alla simmetria nelle precordiali sn.	1	1	1	1	2	1		9	3	5	2		1	2			2			1	2	9	1	1	1	astenia, febbricola		1	1	1	1	1
	1966	Bumin O	Am J Surg.	1				1	1058	36	1	9 (hospital in Turkey)	9	9	2	2	low voltage of QRS, right axis deviation, reverse T wave in the extremity deviations, isoelectric T waves in the precordial deviations	1	1	1	1	1	1		9	several milimeters up to 10-12cm	9 (myocardial cyst which had ruptured, but not described where this myocardial cyst used to be)	1	into pericardial cavity	1	2			2			1	1	9 (2 oder 3)	2	1	2	1	orthopnoe; before also: abdominal distention, expectoration, epigastric pain	1	1	1	1	1
	1966	Nazarevskiĭ NG	Vestn Khir Im I I Grek.	2	4		Russian
	1966	Athanasiou DJ	Munch Med Wochenschr.	1				1	1059	58	1	9	2	2 (eosinophils 7%)	2	2	Zeichen eines durchgemachten Myokardinfarktes, tief negative T Zacken in den 3 Extremitäten-Ableitungen, in aVF und besonders in V3-6	1	1	1	1	1	9		9	999	9	9		9	1	liver	9	2			9	1		1	1	1	1	kleiner Schwächeanfall und Schwindel während Defäkation (Autoren interpretieren Symptome als starken Valsalva-Versuch)	1	1	1	1	1
	1966	Welew GP	Zentralbl Allg Pathol.	1				2	1060	74	1	9	9	9	2	2	Hintergrundinfarkt des Myokard	1	1	1	1	1	1		9	5	1	2		1	2			2			1	2		2	9	1	2	Schmerzen im Bauch, Schweregefühl in der Brust, Atemnot, Husten mit zähem, weisslichem Auswurf, Schwitzen, Abgeschlagenheit	1	1	1	1	1
									1061	50	1	9	9	1 (1% von 6800)	9			1	1	1	1	1	1		9	5/4 (steht so)	1	2		1	2			2			1	1		1	1	1	1	Unwohlsein, Husten, Kopfschermzen, unklare Sprache, Übelkeit, Erbrechen, Bewusstlosigkeit, Temperaturanstieg bis 41°C	1	1	1	1	2
	1966	Golosovskaia MA	Arkh Patol.	2	4		Russian
	1966	Taiana JA	Dis Chest.	2	3	article about thoracic CE
	1965	Houel MM	Mem Acad Chir (Paris).	1				1	1062	20	1	9	9	1 (3% of 5900)	2	2	T négatives en I, aVL; T aplaities en P5-6	1	1	1	1	2	1		9	999	1	2		1	1	liver	9	1	lung	1	9 (8J asymptomatisch, dann plötzliches Auftreten von Sy)	2	9	1	1	2	1	fatigue générale	1	1	1	1	1
	1965	McClatchie S	East Afr Med J.	2	9
	1965	Serebriakova NI	Khirurgiia (Mosk).	2	4		Russian
	1965	Vaglio L	Gazz Int Med Chir.	1				1	1063	15	9	Italy	9	2	2	2	alterazioni della fase di ripolarizzazion in I e aVL	1	1	1	1	1	2		9	grandezza di un mandarino (cavita 2 x 1.5); grandezza di una noce; grandezza di una ciliegia (Krische)	1, 3, pericardium ("zona di riflessione del pericardio")	2		1	2			2			1	1		1	1	1	1	intensi episodi di vertigine, cefalea, tre episodi di epilessia	1	1	1	1	1
	1965	Shevtsova BB	Klin Med (Mosk).	2	4		Russian
	1965	Arévalo Prieto J	Rev Esp Cardiol.	2	9
	1965	Purriel P	Torax.	2	9
	1965	Di Bello R	Torax.	2	9
	1965	Sanjinés A	Torax.	2	9
	1965	Didenko VI	Vrach Delo.	2	4		Russian
	1965	Guarini L	G Ital Chir.	2	5	keine Patientendaten
	1965	DIBELLO R	Am J Cardiol.	2	1	patient with liver and pulmonary CE
	1965	DIBELLO R	J Thorac Cardiovasc Surg.	1				1	1064	8	2	9	9	9	2	2	inverted T wave in aVL	1	1	1	1	2 (after surgery)	1		9	6	1	2		1	2			2			1	1		2	9	1	1	dry cough, anorexia, asthenia, loss of weight	1	1	1	1	1
	1965	KOCIALKOWSKI K	Pol Przegl Chir.	2	4		Polish
	1965	Comakov M	Folia Med (Plovdiv).	1				1	1065	39	1	Bulgaria (Pazargzik)	9	9	2	2	V.a. partiellen Block	1	1	1	1	1	1		9	9.5 x 8 (Umfang)	1, 5	1	into RA	1	2			2			1	1		1	1	2	2	Schwindel, Übelkeit	2	1	1	1	1
	1965	CHAPEDEIRO E	J Trop Med Hyg.	2	9
	1965	Stoianov K	Khirurgiia (Sofiia).	2	4		Bulgarian
	2019	Ünal E	Insights Imaging	2	5	article about imaging appearance of pericardial disorders, no patient data
	2019	Cai X	Am J Trop Med Hyg	1				1	1066	43	1	Tibet, China	2	9	9			2	1	2	1	1	1		9	16 x 20 (TTE), 33.05 x 12.27 (CT) (wirklich so grosser Unterschied)	1	2		1	1	left infratemporal fossa, liver, abdomen, pancreatic tail, pelvic cavity, left kidney	CE2, CE2, CE1, CE2, CE3B, CE2	2			2	1		1	1	1	1	patient came for diminished lesion of the left eye due to CE in left intratemporal fossa	1	1	1	1	1
	2019	Kaminstein D	Infect Dis Clin North Am	2	1	article about ultrasound in tropical diseases
	2019	Beyene T	Parasite Epidemiol Control	2	7
	2019	Monge-Maillo B	PLoS Negl Trop Dis	2	1	bone echinococcosis
	2019	Richter J	Eur J Epidemiol.	2	5	no patient data
	2019	Molla D	J Helminthol	2	7
	2019	Oner T	Cardiol Young	1				1	1067	13	1	9	2	9	2	1		2	1	2	2	1	1		9	999	pericardium	2		9 (5, 6 or 7)	2			2			1	1		2	9	1	1		1	1	1	1	1
	2019	Reddy S	Cardiol Young	2	2	article about developing scientific statements
	2019	Kraef C	Herz	2	5
	2019	Pant B	Indian Pacing Electrophysiol J	1				1	1068	36	2	9	9	9	2	2	complete heart block	2	1	2	1	1	1		9	4.5 x 4.3	5	2		1	2			2			1	2	9 (2 or 3)	1	1	1	1	giddiness, easy fatiguability	1	1	1	1	1
	2019	Gupta Y	Int J Surg Case Rep	1				1	1069	21	1	9	9	9	9			2	1	2	1	1	1		9	9 x 6	1	2		1	2			2			1	1		1	1	1	1		1	1	1	1	1
	2019	Vural U	Braz J Cardiovasc Surg	1				1	1070	22	1	9	2	9	9 (ST segment depression on exercise test)			2	1	2	1	1	1		9	2 x 2	1	2		1	1	lung (but treatment with Albendazole 5y ago -> CT showed scattered calcifications)	9	2			1	1		9	2 (exertional angina)	1	1		1	1	1	1	1
	2019	Al-Hakkak SMM	Int J Surg Case Rep	1				1	1071	18	1	9	9	9	9			2	1	2	1	1	1		9	3.6-4 (TTE), 4.5 (CT)	1	2		1	2			2			9	1		1	1	1	1	pain, paresthesia and coldness of the right lower limb (due to embolus)	1	1	1	1	2
	2018	Separovic Hanzevacki J	BMC Infect Dis	1				1	1072	21	1	9	2	9	2	2	non-sustained ventricular tachycardia, biphasic T waves	2	2	1	1	1	1		9 (type 2 active lesion)	8.2 x 7.6 x 6	5	2		1	1	liver	9	2			2	1		1	1	2	2	fatigue, weakness on exertion, blurred vision	1	1	1	1	1
	2018	Singh SK	Asian Cardiovasc Thorac Ann	1				1	1073	57	1	9	2	9	2	2	nonsustained ventricular tachycardia, left bundle branch block, multiple ventricular premature beats	2	1	1	2	1	1		9	1 x 1	2, 6 (RV apex)	2		1	2			2			2	1		1	1	1	1	recurrent syncope	1	1	1	1	1
	2018	Alis D	J Belg Soc Radiol	1				1	1074	18	1	9	2	9	9			2	1	2	2	1	1		9	5.5 x 6 x 5.5	5	2		1	2			2			1	2	9	2	9	1	1		1	1	1	1	1
	2018	Çetin M	Paediatr Int Child Health	1				1	1075	14	2	9 (hospital in Turkey)	2	1 (4% eosinophils of 12.4 x 10^9/l white blood cells)	2	1		2	1	2	2	1	1		9	2.4 x 2.8	2	2		1	1	diffuse cystic lesions in pulmonary arteries	9	2			1	2	9	1	1	1	1	fatigue	9	1	1	1	1
	2018	Orhan G	Eur J Cardiothorac Surg	1				1	1076	26	1	9	2	9	9			1	1	2	1	1	1		9	999	2	2		1	2			1	liver, lung	5, 3	1	2	9	1	1	1	1	heamoptysis	2	1	1	1	1
	2019	Altıntaş Taşlıçay C	J Paediatr Child Health	1				1	1077	9	2	9	2	9	9			2	1	2	2	1	1		9	999	1	1	left ventricle	1	1	cerebral and vascular emboli	9	2			2	1		1	1	1	1	Zufallsbefund beim workup für zerebrale CE	1	2	2	1	2
	2019	Magistri P	Biomed Res Int.	2	1
	2019	Su L	Medicine (Baltimore)	1				1	1078	8	9	China	2	9	9			2	1	2	2	1	1		9	4 x 3.5	1	2		1	1	liver	9	2			1	1		2	9	1	1	left upper quadrant pain	1	1	1	1	1
	2019	Reza HAM	Oxf Med Case Reports	2	1
	2019	Gupta A	J Clin Anesth	2	1
	2019	Firouzi A	J Cardiovasc Thorac Res	1				1	1079	57	1	9	2	9	2	2	pathologic W wave in leads III and aVF and negative T wave in leads II, III, aVF, V6 and left atrium abnormality	2	2 (aber erst intraperativ)	1	2	2	2		9	10.7 x 5.7 (LV), 2.7 x 2.5 (right AV groove)	1	9 (OP: a lot of ruptured cysts and intact daughter cysts -> keine Ahnung ob Tochterzysten oder Mutterzyste rutputriert, wahrscheinlich eher Tochterzysten)	9	1, 9 (AV groove)	9	cystic form in lower mediastinum	9	2			1	1		2	9	1	1		1	1	1	1	1
	2019	Balani A	Eur Heart J Case Rep	1				1	1080	57	2	9	2	9	2	2	9	2	1	1	2	1	9		9	999	1, 5, pericardium (multiple echo free cystic spaces around pericardium compressing LV and RV)	2		1, 9 (5, 6 or 7)	2			2			1	2	2 or 3	2	9	1	1		1	1	1	1	1
	2019	Azad S / Ben Jomaa S	Leg Med (Tokyo)	2	5	weiss nur grobe Lokalisation der 2 Herzzysten, aber keine weiteren Informationen bekannt
	2019	Al-Hakkak SMM	Ann Med Surg (Lond)	1				1	1081	20	1	Iraq	9	9	1			1	1	2	1	1	1		3	999	1	1	1	1	1	brain (multiple/n=8)	1	2			1	1	9	1	1	1	1	acute leg ischemia	1	1	1	1	2
	2019	Ortiz B	Biomedica	2	2
	2019	Fortunato G	Multimed Man Cardiothorac Surg	1				1	1082	61	1	Argentina	2	9	1			1	1	2	2	1	2	1	1	3.8 x 3.9; 3.0 x 4.9; 4 x 5.2		2		6	1	mediastinum (n=3)	1	2			1	1	9	2	9	9	9		1	1	1	1	1
	2019	Rawat S	J Family Med Prim Care	2	2
	2019	Özkaçmaz S	Iran J Parasitol	2	1								2	2	9			1	1	2	1	1	3	3					2	6	1	1	4	2			9	9	9	9	9	9	9	right upper quadrant pain	1	1	1	1	1
	2019	Butt A	Cureus	2	5
	2019	Altıntaş Taşlıçay C	J Paediatr Child Health		gleich wie a
	2019	Derbel B	Int J Infect Dis	1				1	1083	37	1	Tunesia	9	9	9			2	1	2	1	1	1		1	3 x 3	5	2		1	2			2			2								1	1	1	1	1
	2019	Fennira S	Int J Infect Dis	2	3
	2019	Sharif Tahir AM	Ann Med Surg (Lond)	2	1
	2019	Lu YM	Chin Med J (Engl)	1				1	1084	44	2	China	9	9	2	2	ventricular tachycardia	2	1	2	2	2	1		1	6,2 x 4.7	1	2		1	1	1	9	1	1	30	1	1		1	1	2	1		1	1	1	1	1
	2019	Tanveer F	Ann Thorac Surg	2	1								2	2	1			1	1	1	2	1	3	1	2	999					9						1	1		2	1	1	1		1	1	1	1	1
	2019	Wilson CS	Prev Vet Med	2	7
	2019	Madisson-Bernardo M	Circ Cardiovasc Imaging	2	2
	2019	Al Shamlan RA	Cureus	1				1	1085	10	2	Saudia Arabia	2	9	1			2	1	2	1	1	1		3	999	1	1	2	1	2			1	kidney	1	1	2	9	2	9	9	9		1	1	1	1	1
	2020	Zghal FM	Int J Infect Dis	1				1	1086	68	1	Tunisia	2	1	2	1		2	1	1	1	1	2		1, 2	2.5	1	2		3, 7	1	2	9	2			1							stroke	1	1	2	1	1
	2019	Bahjat AS	Ann Med Surg (Lond)	1				1	1087	59	2	Iraq	9	9	9			2	1	2	1	2	1	9	2	999	2	2		3	9			2			1	2	9	1	1	1	1		1	1	1	1	1
	2020	Salih AM	Int J Surg Case Rep	2	1
	2020	Vakilian F	J Cardiovasc Thorac Re	1				1	1088	42	1	Iran		9	2	2	low voltage	2	1	2	1	1	1		2	2 x 2.1	5	2		1	2			2			1	1		2	1	2	9		1	1	1	1	1
	2020	Panziera W	Rev Bras Parasitol Vet	2	7
	2020	Abetti A	Int J Surg Case Rep	2	1								9	9	2	1		2	1	2	1	1	3	3							1	1	4	2			1	2	9	2	1	1	9		1	1	1	1	1
	2020	Messaoudi H	Int J Surg Case Rep	2	1
	2020	Joseph AG	Indian J Thorac Cardiovasc Surg	1				1	1089	55	2	India						2	1	1	2	1	2		2	9.5 x 9	5	2		1	9			2			1	2	9	1	1	1	1		1	1	1	1	1
	2020	Handran CB	Radiology	1				1	1090	47	1	Sudan	1	9	9			2	1	2	2	1	1			5 x 5	5	2		1	2			2			1	1		1	1	1	1	syncope	1	1	1	1	1
	2020	Debi U	Aorta (Stamford)	2	1
	2020	Lyske J	Radiology	2	1
	2020	Mladenovic J	Ann Ital Chir	2	1
	2020	Sonsoz MR	Echocardiography	1				1	1091	32	1	Turkey	1	9	9			2	1	1	2	1	1		2	2.5 x 2.1	2	2		1	2						1	9		1	1	1	1		1	1	1	1	1
	2020	İyigün T	Braz J Cardiovasc Surg	1				1	1092	18	1	Turkey	1	9	2	1		2	2	2	2	1	1		2	4.7 x 7.4	5	2		1							2								1	1	1	1	1
	2020	de Matteis GM	J Cardiovasc Echogr	1				1	1093	31	2	Italy	9	9	9			2	2	1	2	1	1		2	9	2	2		1	1	1	9	2			1								1	1	1	1	1
	2020	Saeedan MB	World J Clin Cases	2	1
	2020	Tharwat M	J Vet Med Sci	2	7
	2020	Kotoulas S	Respir Med Case Rep	2	1
	2020	Mesrati MA	F1000Res	1				1	1094	26	1	Tunesia	9	9	9	9		1	1	1	1	1	1		1	4 x 5	5	2		1	2						1	9							1	1	1	1	1
	2020	Giri S	J Emerg Med	1				1	1095	79	2	Bhutan	1	1	2	2	ventricular tachycardia	2	1	2	1	1	1		3	6.7 x 7.6 x 8.2	1	2									1	2	9	1	1	1	2		1	1	1	1	1
	2020	Kumar A	Asian Cardiovasc Thorac Ann	1				1	1096	32	2	India	9	9	2	2	local T-wave inversion	2	1	1	2	1	1		3	6 x 4	2	2									1	1		2	1	1	1		1	1	1	1	1
	2020	Aljaber NN	J Taibah Univ Med Sci	1				1	1097	23	2	Yemen	9	2	2	2	local T-wave inversion	2	1	2	1	1	1		3	3 x 2.7, 2 x 1.8	2	2		3	9						1	2	9	1	1	1	1	fever, weight loss, sweating	1	1	1	1	1
	2020	Jusabani AM	Cureus	1				1	1098	24	1	Tanzania	9	9	1			2	1	2	1	1	2		1,3	999	2	2		3,3	1	2	1, 3	2			1	1		1	1	1	1	low-grade fever, weight loss, excessive night sweats	1	1	1	1	1
	2020	Azad S	World J Pediatr Congenit Heart Surg	2	2
	2020	Vecchio R	Ann Med Surg (Lond)	2	1
	2020	Zhang X	Eur Heart J	2	6
	2020	El Hadj Sidi C	J Card Surg	1				1	1099	999	1	Tunesia	9	9	9	9		9	9	9	9	9	1		3		5	1	1	9	1	2		9	9		1	1	9	2	1	1	1		2
								1	1100	999	1	Tunesia	9	9	9	9		9	9	9	9	9	1		3		2,3	1	1	9	1	spleen cyst, sacrospinal cyst					1	1	9	2	1	2	1		2
								1	1101	999	2	Tunesia	9	9	2	2	arrhythmias unspecified	9	9	9	9	9	1		3		2	1	1	9	1	1,2,mediastium					1	2	9	2	1	1	2		2
								1	1102	999	2	Tunesia	9	9	2	2	arrhythmias unspecified	9	9	9	9	9	1		3		4	1	1	9	2						1	2	9	2	1	1	2		2
								1	1103	999	2	Tunesia	9	9	9	9		9	9	9	9	9	1		3		2	1	1	9	1	1,2					1	1	9	1	1	1	1		2
								1	1104	999	1	Tunesia	9	9	9	9		9	9	9	9	9	1		3		4	1	1	9	1	brain					1	1	9	9	1	1	1		2
								1	1105	999	1	Tunesia	9	9	9	9		9	9	9	9	9	1		3		2	1	1	9	1	2					1	1	9	2	1	1	1		2
	2020	Kankilic N	Braz J Cardiovasc Surg	2	1
	2020	De NV	Korean J Parasitol	1				1	1106	50	2	Vietnam	2	2	9	9		2	1	1	2	1	1		1	3.0 × 3.3	1	2			9						1	2	9	2	1	1	1	fever	1	1	1	1	1
	2020	El Boussaadani B	Egypt Heart J	1				1	1107	70	2	Egypt	2	9	9	9		2	1	2	1	1	1		2		2	1	2	2	2						1	2	4	9	9	9	9	fever	1	1	1	1	1
	2020	El Ouarradi A	Case Rep Pediatr	1				1	1108	11	1	Morocco	2	9	2	2	ventricular hypertrophy, T-wave negativation	2	1	1	1	1	1		1	5.0 x 5.2	5	2		1	1	brain	1	2			1	2	9	9	9	9	9	9	1	1	1	1	1
	2020	Ibrahim FF	Cureus	1				1	1109	15	1	Iraq	2	9	9	9		2	1	2	1	1	1	3	3	7.7 x 5.5	5	2		1	1	1	1	2			1	2	9	9	9	9	9	fatigue	1	1	1	1	1
	2020	El Farhaoui H	Urol Case Rep	2	1
	2020	Rezaei R	Kardiochir Torakochirurgia Pol	2	1
	2020	Bulut B	Tuberk Toraks	2	1
	2020	Verma PK	BMJ Case Rep	1				1	1110	17	1	India	9	2	9	9		2	1	2	1	1	1		1	999	2	2		9	2						1	2	9	2	9	9	9		1	1	1	1	1
	2020	Sultan FAT	J Clin Imaging Sci	2	5
	2020	Ay M	Arch Bronconeumol (Engl Ed)	1				1	1111	58	1	Turkey	9	9	9	9		9	9	2	9	9	1		9	999	5	2		1	2						1	9	9	2	2	9	9		1	1	1	1	1
	2020	Jamli M	Ann Thorac Surg	1				27	1112	35 (15-71)	1	Tunesia	serology performed in 20 of the 27 patients: 10x positive	9	2	2	T-wave negativation= 15x; LBBB=4x; AV-block III°=2; extrasystoles=11x	performed in all 27 patients	performed in 10 of the 27 patients patients	9	9	9	9		9	9	1= 5x; 2=7x; 3=3x; 4=2x; 5=5x	9	9	9	20 of th 27 cases had concomitant hepatic or pulmonary CE	20 of th 27 cases had concomitant hepatic or pulmonary CE	9	10 of the 20 cases with extracardiac cysts had a history of previous operation	9	9	19 of 27 were symtomatic	10 of 27	9	18 of 27	9	16 of 27	9	hemoptysis: 5x; cough: 6x; syncope: 2x
									1113		1	Tunesia
									1114		1	Tunesia
									1115		1	Tunesia
									1116		1	Tunesia
									1117		1	Tunesia
									1118		1	Tunesia
									1119		1	Tunesia
									1120		1	Tunesia
									1121		1	Tunesia
									1122		1	Tunesia
									1123		1	Tunesia
									1124		1	Tunesia
									1125		1	Tunesia
									1126		1	Tunesia
									1127		1	Tunesia
									1128		1	Tunesia
									1129		2	Tunesia
									1130		2	Tunesia
									1131		2	Tunesia
									1132		2	Tunesia
									1133		2	Tunesia
									1134		2	Tunesia
									1135		2	Tunesia
									1136		2	Tunesia
									1137		2	Tunesia
									1138		2	Tunesia
	2020	İriz E	Cardiol Young	1				1	1139	15	2	Turkey	1	9	2	2	T-wave negativation	2	2	2	2	1	1		2	5.7 x 4.4 x 4.2	5	2		1	2			2			1	1	9	9	9	9	9		1	1	1	1	1
	2020	Li Z	Int J Cardiovasc Imaging	2	2
	2020	Chernyavskiy A	J Card Surg	2	6
	2020	Kaskar A	Asian Cardiovasc Thorac Ann	1		https://pubmed.ncbi.nlm.nih.gov/32903022/		1	1140	14	1	India	2	9	1			1	1	1	2	1	1		999	2.9 x 1.2	2	2		1	1	2	999	2			1	2	3	1	1	1	1	syncope (pulmonary embolism present)	2	1	1	1	1
	2020	Manciulli T	Am J Trop Med Hyg	2	1
	2020	Durhan G	Insights Imaging	2	1
	2020	Assamti M	Cureus	1				1	1141	15	1	Morocco	2	2	2	1		2	1	2	1	1	1		9	3.5 x 3.2	4	1	1	3	2			2			1	2	9	1	1	1	1	fever, hemoptysis	2	1	1	1	1
	2020	Lahmidi I	Cureus	1				1	1142	67	1	Morocco	2	9	2	2	complete atrioventricular block	2	1	2	1	1	1		9	3.7 x 2.5	5	2		1	9						1	1	9	1	1	1	1		1	1	1	1	1
	2020	Wegner B	SA J Radiol	1				1	1143	43	2	South Africa	2	1	2	1		2	2	2	1	1	1		1	999	5	2		1	1	2	9	2			2	1		1	1	1	1		1	1	1	1	1
	2021	Singh S	Int J Cardiovasc Imaging	1				1	1144	28	1	India	2	2	2	2	left anterior hemiblock	2	1	2	1	1	1		3	999	1	2		1	9			2			1	2	3	1	1	1	1	low-grade fever (6 months)	1	1	1	1	1
	2021	Norouzi R	Arch Razi Inst	2	1
	2021	Karami M	J Res Med Sci	1				1	1145	43	1	Iran	9	9	2	2	right bundle branch block	2	1	2	1	1	2		1, 1	2.1 x 1.7 (LV), 3.7 x 2.3 (pericardium)	1	2		1, pericardium	1	kidney		1	brain	3	1	1	9	1	2	1	1	fever, cills, cough	1	1	1	1	1
	2020	Mir H	CASE (Phila)	1				1	1146	34	2	Afghanistan	1	2	2	2	T-wave inversion	2	1	2	2	1	1		2	5 x 5 x 4	1	2		1	2						1	2	9	9	9	9	9		1	1	1	1	1
	2020	Meimand SE	CASE (Phila)	1				2	1147	31	1	Iran	9	9	9	9		2	2	2	1	1	1			4.8 x 2	2	2		1	1	2	9	2			1	2	9	1	1	1	1	hemoptysis	1	1	1	1	1
									1148	32	1	Iran	9	9	9	9		2	2	1	1	1	1		2	8.5 x 6	1	1	1	1	1	brain, femur, peritoneal cavity	9	1	brain	10	2	1		1	1	1	1		1	1	2	1	1
	2021	Osorio Aira	Rev Clin Esp (Barc)	2	1
	2021	Kuemmerli C	J Surg Case Rep	1				1	1149	29	1	Southern Europe	9	9	9	9		2	1	1	2	1	1	3	2	999	7 (pericardium)	2		7	1	1	2	2			1							Cardiac tamponade	1	1	1	1	1
	2021	Bougrine R	Cureus	1				1	1150	36	1	Morocco	2	2	2	1		2	1	2	1	1	1		6	5.1 x 3.5	5	2		1	1	1 + lower leg muscle	9	1	lower leg muscle	few months	2	1		1	1	1	1		1	1	1	1	1
	2021	Grimm J	PLoS Negl Trop Dis	2	6
	2021	Yimamu R	Cardiol Young	1				1	1151	39	1	China	2	9	2	2	usnpecific ST-changes	2	1	2	1	1	1		9	7.2 × 8.6	7 (pericardium)	2		pericardium	2			2			2	1		1	1	1	1		1	1	1	1	1
	2021	Mohammad A	Indian J Thorac Cardiovasc Surg	1				1	1152	22	1	India	9	9	1			9	9	9	9	9	1		9	999	7 (pericardium)	2		pericardium	2	2	9	2			1	2	9	2	9	1	1	syncope, cough, salty expectorations	2 (3 years after intial diagnose and treatment of cardiac and lung cysts, with diagnose of PE diagnose of recurrence of the lung cyst)	1	1	1	1
	2021	Lahdhili H	Clin Case Rep	1				1	1153	24	1	Tunisia	9	9	2	1		1	1	2	2	1	1		9	5 x 3.8	1	2		1	1	1	9	2			2	1		1	1	1	1	right upper abdominal pain (liver cyst)	1	1	1	1	1
	2021	Çankaya BY	Rev Soc Bras Med Trop	1				1	1154	20	2	Turkey	1	2	2	1		2	1	1	2	1	1		9	4.3 × 3.5 × 2.8	5	2		1	1	2	9	2			1	2	9	2	9	1	1		1	1	1	1	1
	2021	Cakir O	Rev Soc Bras Med Trop	1				1	1155	28	1	Turkey	9	2	1			1	1	2	2	1	1		6	999	7 (pericardium)	2		pericardium	2			2			1	1		2	9	1	1		1	1	1	1	1
	2021	Prasad K	Egypt Heart J	1				1	1156	29	1	India	2	9	1			2	1	2	2	1	1		9	4.5 x 4.5	5	2	but suspicion of pulmonary embolism	1	1	1	6 (calcified)	2			2	2	9	1	1	1	1		2	1	1	1	1
	2021	Rhissassi J	Ann Cardiol Angeiol (Paris)	1				1	1157	23	1	Morocco	2	9	1			1	1	2	2	1	1		9	5.6 x 5.3	2, 6 (apex of right ventricle)	2		1	1	2	9	2			2	1		1	1	1	1		1	1	1	1	1
	2020	Bakr L	Clin Case Rep	1				1	1158	37	2	Syria	9	9	1			2	1	2	1	1	1		2	4.5 x 3	2	2		1	1	2	9	2			1	1		2	9	1	1	unspecific cough	1	1	1	1	1
	2021	Dind A	BMJ Case Rep	1				1	1159	41	1	North Africa	2	2	2	2	p-pulmonale, T-wave inversion, signs of hypertrophy	2	1	2	1	1	1		9	6.2 x 3.2	2	1	1	1	1	2	9	2			1	2	3	2	9	9	9	hypotension, flushing	2	1	1	1	1
	2021	Kasturi S	Multimed Man Cardiothorac Surg	1				1	1160	20	1	India	9	9	2	1		2	1	2	2	1	1		9	7.6 cm	5	2		1	2			2			1	2	3	2	1	1	1		1	1	1	1	1
	2021	Cakir IM	Rev Soc Bras Med Trop	1				1	1161	12	1	Turkey	2	2	1			1	1	2	1	1	1		9	999	1	2		1	1	1	9	2			1	2	9	2	9	1	1		1	1	1	1	1
	2021	Guo H	Sci Rep	2	6
	2021	Cheng Z	Acta Cardiol	1				1	1162	48	2	China	2	9	2	1		2	1	1	2	2	1		2	2.9 x 2.6	2	2		1	1	1	9	2			1	9	9	2	9	9	9		1	1	1	1	1
	2021	Tuxun T	Medicine (Baltimore)	2	2
	2021	Lyazidi S	Ann Med Surg (Lond)	1				1	1163	14	2	Morocco	2	9	2	1		2	1	2	1	1	1		9	4.7 x 3.3 × 3.9	2	2		1	2			2			1	2	9	1	1	2	1		1	1	1	1	1
	2021	Ertekin A	Eur Rev Med Pharmacol Sci	2	1
	2021	Modabbernia G	J Parasit Dis	2	7
	2021	Nakra T	J Pediatr Hematol Oncol	2	2
	2021	Velho TR	Gen Thorac Cardiovasc Surg	1				1	1164	66	1	Portugal	2	9	2	2	ischemia of the anterior, lateral and inferior walls	2	1	2	2	2	2		9	7 x 4 (size only available for 1 of 3 cysts)	2, 3, 7 (pericardium)	2		1, pericardium	2			2			1	1		2	9	1	1		1	1	1	1	1
	2021	Baruah N	Indian J Thorac Cardiovasc Surg	1				1	1165	50	2	India	2	9	2	1		2	2	2	1	2	1		9	3 x 3	1	2		1	2			2			1	2	9	2	1	2	1	malaise, fatigue	1	1	1	1	1
	2021	Jain SK	Indian J Thorac Cardiovasc Surg	1				1	1166	46	1	Turkmenistan	2	9	1			2	1	2	2	1	1		2	999 (daughter cysts 0.1-3cm)	7 (pericardium)	2		pericardium	1	2		1	1		1	2	2	1	1	1	1		1	1	1	1	1
	2021	Basnet P	JNMA J Nepal Med Assoc	2	1
	2021	Wedin JO	CASE (Phila)	1				1	1167	38	1	Serbia	9	9	2	2	pathological Qwaves and negative T waves in inferior leads (II, aVF, and III), negative T waves in lateral leads (V4-V6), and a poor R-wave progression in anterior leads	2	1	2	2	1	1		9	6.5 x 3.5	5	1	2	1	2			2			1	1		2	1	1	1		1	1	1	1	1
	2021	Shakerian B	Sultan Qaboos Univ Med J	1				1	1168	34	1	Iran	1	9	2	1		2	1	2	1	1	1		9	4.33 x 4.20	2	2		1	2			2			1	2	9	1	1	1	1	fatigue	1	1	1	1	1
	2021	Zakariaei Z	Ann Med Surg (Lond)	2	1
	2021	Karima T	IDCases	1				1	1169	16	2	Tunisia	2	9	2	1		2	1	2	2	1	1		9	3.7 x 3.4	4	2		1	1	2		2			1	2	9	2	1	1	1	low grade fever	1	1	1	1	1
	2021	Al-Dairy A	Clin Case Rep	1				1	1170	9	2	Syria	9	9	1			2	1	1	1	1	1		9	5 x 5.5 cm	2	2		1	2			1	1	4	1	2	9	1	1	1	1		1	1	1	1	1
	2021	Arora N	QJM	1				1	1171	28	1	India	2	9	2	1		2	1	2	2	1	1		3	3.3 x 3.3	5	2		3	1	1	9	2			1	2	4	9	9	9	9	low grade fever	1	1	1	1	1
	2021	de Gregorio C	J Clin Ultrasound	1				1	1172	50	1	Italy	9	2	2	2	sinus tachycardia and unspecific repolarisation abnormalities	2	1	1	2	1	2		9	999	2, 5, 7 (pericardium)	2		1, pericardium	1	1, kidney	9	2			1	1		2	1	1	1		1	1	1	1	1
	2021	Gupta A	Indian J Thorac Cardiovasc Surg	1				1	1173	46	1	India	9	9	1			1	1	2	1	1	1		9	999	2	2		1	2	2		2			1	2	2	1	1	1	1	occasional episodes of sudden hemoptysis, intermittent cough with sputum, foul breath -> treatment for tuberculosis first	1	1	1	1	1
	2021	Wang Z	Front Physiol	2	2
	2021	Singh A	J Clin Ultrasound	1				1	1174	25	1	India	2	9	1			9	2	9	9	9	1		2	5.2 x 6.8	5	2		1	1	1, 2		2			1	2	4	2	9	1	1		1	1	1	1	1
	2021	Guha A	Ann Card Anaesth	1				1	1175	18	1	India	9	9	2	1	sinus tachycardia	2	2	2	1	1	1		9	9 x 6 x 6	5	2		1	2			2			1	1		2	1	1	1	fever	1	1	1	1	1
	2021	Taşdemir A	Braz J Cardiovasc Surg	1		very little information, maybe not enough		2	1176	999	9	Turkey	9	9	1			1	9	9	9	9	1		9	4 x 4	4	2		1	1	2	9	9			9	9	9	9	9	9	9		1	1	1	1	1
									1177	999	9	Turkey	9	9	1			9	9	9	9	9	1		9	999	3	2		1	2			9			9	9	9	9	9	9	9		1	1	1	1	2
	2021	Khan J	Front Vet Sci	2	7
	2021	Maliqari N	Cardiol Young	1				1	1178	11	1	Albania	9	9	9	9		2	1	2	2	1	1		1	3.6 x 3	1	2		1	1	2	1	2			1	1		2	1	1	1	cough, fever	1	1	1	1	1
	2021	Khalilian MR	Iran J Public Health	1				1	1179	12	1	Afghanistan	1	2	1	1		2	1	2	1	1	1		9	4.4 x 4.7	5	2		1	2			2			1	1		1	1	2	1	tachypnoea, fever, sweating, weight loss	1	1	1	1	1
	2021	Erkilinç A	Ann Thorac Surg	2	5
	2021	Ben Abderrahim S	Am J Forensic Med Pathol	1				1	1180	9	1	Tunesia	9	9	9	9		1	1	1	1	1	1		3	3 x 2	5	1	1	3	2						1	9	9	2	9	9	9		1	1	1	1	1
	2021	Nasri S	Radiol Case Rep	1				2	1181	29	1	Morocco	1	1	2	1		1	1	2	1	1	1		6	999	5	2		1	2			1	liver, thyroid, leg soft tissue	13 for liver and thyroid and 3 for leg soft tissue	2	1		1	1	1	1		1	1	1	1	1
									1182	19	1	Morocco	2	2	2	1		1	1	2	1	1	1		9	999	7	2		pericardium	2			2			1	2	4	1	1	1	1		2	1	1	1	1
	2021	Berarducci J	J Case Rep	1				1	1183	48	1	Mexico	9	9	1	2	ventricular tachycardia -> cardioversion	2	1	2	1	1	1			999	2	2		1	2			2			1	1		1	1	2	1	drowsiness	1	1	1	1	1
	2021	Dhahri R	J Clin Rheumatol	1				1	1184	50	1	Tunesia	2	9	9	9		2	9	1	1	1	1		9	999	5	2		1	1	vertebral epidural cysts	1	2			2	1		1	1	1	1		1	1	1	1	1
	2021	Ameen A	Egypt Heart J	1				1	1185	35	1	Pakistan	2	1	2	2	ventricular tachycardia -> resuscitation -> sinus rhythm	2	1	2	1	2	1		3 or 4 (CE3)	999	1	2		1	2			2			1	1		1	1	1	1	sudden loss of conciousness	1	1	1	1 (but stenosis in left circumflex artery)	1
	2022	Dost B	J Cardiothorac Vasc Anesth	2	8
	2021	Ramdani H	Radiol Case Rep	2	1								2	1	2	2	right bundle branch block	2	1	2	1	1	3	mediastinum	9	999	9 mediastinum	2		9 mediastinum	1	1	999	2			1	2	999	1	1	1	1		1	1	1	1	1
	2022	Musaev GK	Khirurgiia (Mosk)	2	4		Russian
	2022	Harmouchi H	Asian Cardiovasc Thorac Ann	1		https://journals.sagepub.com/doi/10.1177/0218492320988444?url_ver=Z39.88-2003&rfr_id=ori:rid:crossref.org&rfr_dat=cr_pub%20%200pubmed		1	1186	15	1	Morocco	9	9	1			2	1	1	2	1	1		9	3.2 x 2.3	4	2		1	2			2			1	1		1	1	1	1	cough, statue-ponderal delay, arthralgia	1	1	1	1	1
	2022	Çelik D	Rev Esp Quimioter	2	6
	2022	Zhang R	Cardiovasc Diagn Ther	1				1	1187	13	2	Tibet	1	1	2	1		2	1	2	2	1	1		9	2.7 x 2.8	1	2		1	1	1	999	1	1	3	1	2	2	1	1	1	1	abdominal pain in left upper quadrant	1	1	1	1	1
	2021	Foladi N	Radiol Case Rep	1				1	1188	6	2	Afghanistan	9	9	1			1	1	2	1	1	1		3	999	1	2		1	1	1	999	2			1	2	999	1	1	1	1	abdominal pain (liver cysts)	1	1	1	1	1
	2022	Alsaadawi MA	Trop Biomed	2	7
	2022	Ijaz N	J Ayub Med Coll Abbottabad	1				1	1189	15	1	Pakistan	9	9	1			2	1	2	1	1	1		9	6.6 x 3.6 x 3.2	1	2		3	2			1	1	1	1	2	2, 3 (on exertion)	1	1	1	1		1	1	1	1	2
	2022	Yamamoto Y	Surg Case Rep	2	6
	2022	Ben Ismail I	Int J Surg Case Rep	2	1	liver CE
	2022	Caruso S	Radiology	2	2	Löffler endocarditis
	2022	Lahmidi I	Ann Med Surg (Lond)	1		19 cases of masses in the RV, only 1 of them with cardiac CE		1	1190	28	1	Morocco	9	9	9			1	9	9	9	9	1		9	5 x 2.9	2	2		1	2			9			2	1		1	1	1	1		1	1	1	1	1
	2022	Nakayama DK	Am Surg	2	1	liver CE
	2022	Alur N	Eur Heart J Cardiovasc Imaging	1				1	1191	50	2	India	9	1	2	2	QRS 160ms	2	9	2	2	1	1		2	9	5	2		1	2			2			1	2	9	9	9	9	9
	2022	Mahjoub Y	Am J Forensic Med Pathol	1				3	1192	999	9	Tunesia	9	9	9			9	9	9	9	9	1		9	9	5	1	1	3	9			9			9	9	9	9	9	9	9		2
									1193	999	9	Tunesia	9	9	9			9	9	9	9	9	1		9	9	2	2
									1194	999	9	Tunesia	9	9	9			9	9	9	9	9	1		9	9	2	1
	2022	Dong Z	HeartRhythm Case Rep	1				1	1195	999	1	China	9	9	2	2	episodes of ventricular tachycardia	2	1	9	9	9	1		9	11 x 9.8 x 7.5	1	2		1	2			1	1	99	1	1		2	9	1	2		1	1	1	1	1
	2022	Aydin Y	Rev Soc Bras Med Trop	2	1	lung CE
	2022	Kort I	J Forensic Sci	1				1	1196	33	1	Tunesia											1		2	7.5 x 5 x 6	5	2	1	3	2			2			1	2	999	1	2	1	1		2	1	1	1	1
	2022	Mutlu D	Turk Kardiyol Dern Ars.	1				1	1197	18	1	India	2	1	2	1		2	1	2	1	1	1		1	3.5 x 3	1	2		1	2						1								1	1	1	1	1
	2022	Bajdechi M	Exp Ther Med.	1				1	1198	19	1	Rumania	2	9	2	2	S1Q3 pattern	2	2	2	1	1	1		1	2.5 x1.8	2	1	1	1	2			2			1	1		2	1	1	1	fever, cough	2	1	1	1	1
	2022	Caruso S	Radiology	2	2
	2022	Mowlavi G	Iran J Parasitol.	2	1
	2022	Abbas M	Ann Med Surg (Lond).	1				1	1199	17	1	Syria	1	1	2	2	poor R wave progression, low voltage in the anterior leads	2	1	2	1	1	1		1	6 x 4.3	5	2		1	1	1, 2	1	2			1	2	9	1	1	1	1	cough	1	1	1	1	1
	2022	Cheraghipour K	J Parasit Dis.	2	1
	2022	Vlachakis PK	Eur Heart J Case Rep.	1				1	1200	66	1	Greece	2	9	2	2	T wave inversion	2	1	1	2	1	1		2	7.7 × 4.8 × 5.6	1	2		1	1	1	9	2			1	1		2	1	1	1		1	1	1	1	1
	2022	Figueredo E	Rev Panam Salud Publica	2	1
	2022	Mahdavi Gorabi A	Int Immunopharmacol.	2	2
	2022	Durmaz A	J Card Surg.	1				1	1201	10	1	Turkey	9	9	9	9		2	1	2	2	1	1		9	999	1	1	1	1	1	brain	1	2			2								1	2	2	1	2
	2022	Zhou M	J Clin Ultrasound	2	1
	2022	Akrim Y	Cureus	1				1	1202	6	2	Morocco	9	9	2	1		2	1	2	1	1	1		3	5.5 × 4.5 cm	5	2		1	1	1	1	2			1	2		1	1	1	1	vomiting, weight loss, weakness	1	1	1	1	1
	2022	Liu L	Front Cardiovasc Med.	1				1	1203	31	2	China	2	2	9	9		2	9	2	2	9	1		9						1	2, brain	9	2			1	2	3	9	9	9	9	hemopthysis	1	1	1	1	1
	2022	Biçer M	Interact Cardiovasc Thorac Surg	1				1	1204	5	1	Turkey	9	9	9	9		9	9	2	9	9	1		1	2.6 x 2.3	1	2		1	1	2	1	2			1	2	9	1	1	1	1		1	1	1	1	1
	2022	Shukla AK	J Parasit Dis.	2	1
	2022	Malakzai HA	Urol Case Rep.	2	1
	2022	Nguyen HTT	Front Cardiovasc Med.	1				1	1205	50	2	Vietnam	1	2	2	1		2	2	2	2	1	1		1	3.0 x 2.4 x 2.3	1	2		1	1	1	9	2			1	2	1	2	1	1	1	abdominal pain epigastric and in right upper quadrant	1	1	1	1	1
	2019	Akar AR	Turk Gogus Kalp Damar Cerrahisi Derg.	2	8
	2019	Tascanov M	Turk Gogus Kalp Damar Cerrahisi Derg	1				1	1206	30	1	Turkey	9	9	2	2	T negative in II, III and aVF	2	1	2	1	1	2 (they describe it as multilocular, but on the picture it looks like one CE3b cyst)		4	4.0 x 3.8	5	2		1	2			1	brain	4	1	2	9	1	1	1	1	fatigue	1	1	1	1	1
	2019	Erdoğan KE	Turk Gogus Kalp Damar Cerrahisi Derg.	1				1	1207	63	2	Turkey	2	1	1			2	1	1	2	2	2		9	2.0 x 2.0, 2.0 x 1.9, 1.9 x 1.4	1, mitral leaflet	2		1	2			2			1	2	9	1	1	2	1		1	1	1	1	1
	2019	Sarr SA	Bull Soc Pathol Exot.	1				1	1208	65	2	Senegal	9	1	2	2	QRS à + 130°, bloc de branche droit incomplet et des ondes négatives en antéro-septo-apical	2	1	2	1	1	1		9	8.6 x 6.1	pericardium	2		1	2			2			9	9	9	9	9	9	9	œdèmes des membres inférieurs	1	1	1	1	1
	2020	Skuhala T	Iran J Parasitol	2	5	patient underwent cardiac surgery before to treat relapsing echinococcosis, article about Albendazole treatment for brain cysts
	2019	Alsulami M	Ann Parasitol.	2	7
	2019	Novozhilov AV	Khirurgiia (Mosk).	2	4		Russian
	2019	Guduro GG	J Parasitol Res.	2	7
	2019	Alami B	Ann Card Anaesth.	2	8
	2023	Manuel V	Can J Cardiol.		published 2023!
	2018	Girit S	Turk Gogus Kalp Damar Cerrahisi Derg.	1				1	1209	15	2	Turkey	2	9	2	2	low QRS voltage (cardiac tamponade)	2	1	2	1	1	1		9	7.7 x 3.8	4, pericardium	2		1	2			2			1	2	9	2	9	1	1	fever, dry cough (concomitant dx of tbc and cardiac tamponade)	1	1	1	1	1
	2018	Groves DW	Eur Heart J.	1				1	1210	49	1	Democratic Republic of Kongo	9	9	1			2	1	2	2	1	2		9	999	5	2		1	2			2			9	9	9	9	9	9	9		1	1	1	1	1
1324 Publications									1210 CE patients
[truncated: 34 more columns]

## Sheet: Mastertable empty
Reference								Epidemiology			Diagnostics										Anatomy								Extracardiac CE						Symptoms								Cardiac CE related complications
Reference No. according to our Pubmed search result list (n=1028)	Year	First author	Journal	Inclusion / exclusion of article	If exclusion, reason for exclusion	Number of cardiac CE cases reported in the referene	Running patient No.	Patient's age (years)	Patient's gender	Patient's country of origin/residence	Serology	Eosinophilia present	ECG data available	ECG normal / abnormal	if abnormal, specify ECG findings	Transthoracal echocardiography performed	Trans-esophageal echocardiography performed	Cardiac CT performed	Cardiac MRI performed	Coronary angiography / heart catheter performed	Cardiac affection	in case of extracardiac CE with 2ndary compression of the heart: location of cyst	Cardiac Cyst stage	Cardiac cyst size (cm)	Cardiac cyst anatomical LOCALISATION	Evidence of cardiac cyst perforation	if evidence of cardiac cyst perforation, ROUTE of perforation	Primarily involved anatomical STRUCTURE	Presence of extracardiac cysts	Localisation of extracardiac cysts	Extracardiac cyst stage	History of past surgery of extracardiac cysts	in case of past surgery of extracardiac cysts: location of resected cyst	in case of past surgery of extracardiac cysts: Δt (years) since surgery	Cardiac cyst(s) symptomatic / asymptomatic	Dyspnoea	NYHA-classification	Chest pain	Angina pectoris	Palpitations	Arrhythmias	Other symptoms	Pulmonary embolism	Aortic embolism	Cebral embolism / infarction	Myocardial infarction	Peripheral / visceral embolism	in case of peripheral / visceral embolism: anatomic location	Pericardial tamponade
1							1
2							2
3							3
4							4
5							5
6							6
7							7
8							8
9							9
10							10
11
12
13
14
15
16		e.g. Smith A	e.g. NEJM	1= inclusion	1= article not related to cardiac CE			XX	1= male	specify (e.g. Turkey)	1 = negative	1 = no	1 = no	1 = normal ECG	if abnormal,	1 = no	1 = no	1 = no	1 = no	1 = no	1= unilocular cardiac CE	1= mediastinum	1 = WHO CE1	X	1= left ventricle	1= yes	1= perforation into ventricular cavity	1= intramyocardial	1= yes	1= liver	1 = WHO CE1	1= yes	1= liver	XX	1= symtomatic	1 = no	1 = NYHA I	1 = no	1 = no	1 = no	1 = no	specify / list	1 = no	1 = no	1 = no	1 = no	1 = no	specify	1 = no
17				2= exclusion	2= article not related to CE				2= female		2= positive	2= yes	2= yes	2= abnormal ECG	specify / list	2= yes	2= yes	2= yes	2= yes	2= yes	2= multilocular cardiac CE	2= lung	2= WHO CE2		2= right ventricle	2= no	2= perforation into pericarial cavity/sack	2= intramyocardial-subpericardial	2= no	2= lung	2= WHO CE2	2= no	2= lung		2= asymptomatic	2= yes	2= NYHA II	2= yes	2= yes	2= yes	2= yes		2= yes	2= yes	2= yes	2= yes	2= yes		2= yes
18					3= review article										abnormalies						3= extracardiac CE with	3= liver	3= WHO CE3A		3= left atrium			3= intramyocardial-subendocardial			3= WHO CE3A						3= NYHA III
19					4= *other language, specify language																2ndary compression of the heart		4= WHO CE3B		4= right atrium			4= free floating in cardiac cavity		if other location	4= WHO CE3B		if other location				4= NYHA IV
20					5= article provided insufficient data																		5= WHO CE4		5= septum			5=adherent to visceral pericardium (=epicardium)		specify	5= WHO CE4		specify
21					6= article related to E. alveolaris/AE																		6= WHO CE5		6= apex			6= adherent to parietal pericardium		if multiple, list	6= WHO CE5		if multiple, list
22					7= veterinary publication																							7= free floating in pericardial cavity/sack
23					8= letter, comment etc.			9= no data	9= no data	9= no data	9= no data	9= no data	9= no data	9= no data		9= no data	9= no data	9= no data	9= no data	9= no data	9= no data	9= no data	9= no data	9= no data	9= no data	9= unclear		8= pulmonary artery
24					9= article not obtainable																							9= no data	9= no data	9= no data	9= no data	9= no data	9= no data	99= no data	9= no data	9= no data	9= no data	9= no data	9= no data	9= no data	9= no data	9= no data
25					if other reason, specify
26																					NOTE:	if other location
27					NOTE:																multilocular means more	specify	If multiple cysts:	If multiple cysts:	If multilocular: list all locations			If multilocular: list all affected structures			if multiple, list
28					* eligible languages are English, French,																than one cyst location		list cyst stages separated	list sizes of cysts	separated by semicolons			separated by semicolons
29					German, Italian, and Spanish.																and not multiple daughter		separated by	separated by	If in doubt describe localisation			If in doubt describe affected structures
30					Articles in other languages are excluded.																cysts within a cyst (=CE3)		semicolons	semicolons
31					If the original article is not obtainable but
32					the abstract contains data on anatomy,
33					treatment approach or therapeutic
34					outcome, the publication and stated data
35					will be included.
36
37
38
39
40
41
42
43
44
45
46
47
48
49
50
51
52
53
54
55
56
57
58
59
60
61
62
63
64
65
66
67
68
69
70
71
72
73
74
75
76
77
78
79
80
81
82
83
84
85
86
87
88
89
90
91
92
93
94
95
96
97
98
99
100
101
102
103
104
105
106
107
108
109
110
111
112
113
114
115
116
117
118
119
120
121
122
123
124
125
126
127
128
129
130
131
132
133
134
135
136
137
138
139
140
141
142
143
144
145
146
147
148
149
150
151
152
153
154
155
156
157
158
159
160
161
162
163
164
165
166
167
168
169
170
171
172
173
174
175
176
177
178
179
180
181
182
183
184
185
186
187
188
189
190
191
192
193
194
195
196
197
198
199
200
201
202
203
204
205
206
207
208
209
210
211
212
213
214
215
216
217
218
219
220
221
222
223
224
225
226
227
228
229
230
231
232
233
234
235
236
237
238
239
240
241
242
243
244
245
246
247
248
249
250
251
252
253
254
255
256
257
258
259
260
261
262
263
264
265
266
267
268
269
270
271
272
273
274
275
276
277
278
279
280
281
282
283
284
285
286
287
288
289
290
291
292
293
294
295
296
297
298
299
300
301
302
303
304
305
306
307
308
309
310
311
312
313
314
315
316
317
318
319
320
321
322
323
324
325
326
327
328
329
330
331
332
333
334
335
336
337
338
339
340
341
342
343
344
345
346
347
348
349
350
351
352
353
354
355
356
357
358
359
360
361
362
363
364
365
366
367
368
369
370
371
372
373
374
375
376
377
378
379
380
381
382
383
384
385
386
387
388
389
390
391
392
393
394
395
396
397
398
399
400
401
402
403
404
405
406
407
408
409
410
411
412
413
414
415
416
417
418
419
420
421
422
423
424
425
426
427
428
429
430
431
432
433
434
435
436
437
438
439
440
441
442
443
444
445
446
447
448
449
450
451
452
453
454
455
456
457
458
459
460
461
462
463
464
465
466
467
468
469
470
471
472
473
474
475
476
477
478
479
480
481
482
483
484
485
486
487
488
489
490
491
492
493
494
495
496
497
498
499
500
501
502
503
504
505
506
507
508
509
510
511
512
513
514
515
516
517
518
519
520
521
522
523
524
525
526
527
528
529
530
531
532
533
534
535
536
537
538
539
540
541
542
543
544
545
546
547
548
549
550
551
552
553
554
555
556
557
558
559
560
561
562
563
564
565
566
567
568
569
570
571
572
573
574
575
576
577
578
579
580
581
582
583
584
585
586
587
588
589
590
591
592
593
594
595
596
597
598
599
600
601
602
603
604
605
606
607
608
609
610
611
612
613
614
615
616
617
618
619
620
621
622
623
624
625
626
627
628
629
630
631
632
633
634
635
636
637
638
639
640
641
642
643
644
645
646
647
648
649
650
651
652
653
654
655
656
657
658
659
660
661
662
663
664
665
666
667
668
669
670
671
672
673
674
675
676
677
678
679
680
681
682
683
684
685
686
687
688
689
690
691
692
693
694
695
696
697
698
699
700
701
702
703
704
705
706
707
708
709
710
711
712
713
714
715
716
717
718
719
720
721
722
723
724
725
726
727
728
729
730
731
732
733
734
735
736
737
738
739
740
741
742
743
744
745
746
747
748
749
750
751
752
753
754
755
756
757
758
759
760
761
762
763
764
765
766
767
768
769
770
771
772
773
774
775
776
777
778
779
780
781
782
783
784
785
786
787
788
789
790
791
792
793
794
795
796
797
798
799
800
801
802
803
804
805
806
807
808
809
810
811
812
813
814
815
816
817
818
819
820
821
822
823
824
825
826
827
828
829
830
831
832
833
834
835
836
837
838
839
840
841
842
843
844
845
846
847
848
849
850
851
852
853
854
855
856
857
858
859
860
861
862
863
864
865
866
867
868
869
870
871
872
873
874
875
876
877
878
879
880
881
882
883
884
885
886
887
888
889
890
891
892
893
894
895
896
897
898
899
900
901
902
903
904
905
906
907
908
909
910
911
912
913
914
915
916
917
918
919
920
921
922
923
924
925
926
927
928
929
930
931
932
933
934
935
936
937
938
939
940
941
942
943
944
945
946
947
948
949
950
951
952
953
954
955
956
957
958
959
960
961
962
963
964
965
966
967
968
969
970
971
972
973
974
975
976
977
978
979
980
981
982
983
984
985
986
987
988
989
990
991
992
993
994
995
996
997
998
999
1000
1001
1002
1003
1004
1005
1006
1007
1008
1009
1010
1011
1012
1013
1014
1015
1016
1017
1018
1019
1020
1021
1022
1023
1024
1025
1026
1027
1028
[truncated: 31 more columns]
